# Supplementary material for: Bcl11b controls odorant receptor class choice in mice
Source: Commun Biol. 2019 Aug 7;2:296. doi: 10.1038/s42003-019-0536-x (PMC6685970; doi:10.1038/s42003-019-0536-x)
Supplement: Supplementary file 3 — Supplementary Data 1 [file 42003_2019_536_MOESM3_ESM.xlsx]

## Sheet: Sheet1
Supplementary Data 1. Quantitative data
Figure	Target	No. Animals	Control value (Mean ± SEM)	Mutant value (Mean ± SEM)	P value	P value summary	Degrees of freedom	T value for t-test	Statistics	Multiple comparison correction
										BH-corrected P value	BH-corrected P value summary
Fig. 1c	% of Bcl11b in Olfr543+ cells	Wild-type, N = 3	2.90 %	-	-				Not tested
	% of Bcl11b in Olfr78+ cells	Wild-type, N = 3	3.42 %	-
	% of Bcl11b in Olfr151+ cells	Wild-type, N = 3	71.3 %	-
	% of Bcl11b in Olfr17+ cells	Wild-type, N = 3	61.6 %	-
Fig. 1f	No. cells expressing 8 class I ORs	Control, N = 3; Bcl11b-/-, N = 3	114 ± 13.9	628 ± 45.8	P = 0.0004	****	4	T = 10.755	Two-tailed t-test
	No. cells expressing 8 class II ORs	Control, N = 3; Bcl11b-/-, N = 3	120 ± 12.4	26.7 ± 1.62	P = 0.0158	*	4	T = 4.0216	Two-tailed t-test
Fig. 1g	No. Olfr78+ cells	Wild-type, N = 3; Bcl11b-/-, N = 3	9.21 ± 0.39	32.5 ± 0.73	P = 9.20E-06	****	4	T = 28.357	Two-tailed t-test	8.28e-05	****
	No. Olfr672+ cells	Wild-type, N = 3; Bcl11b-/-, N = 3	8.36 ± 0.84	27.4 ± 1.17	P = 1.87E-04	****	4	T = 13.254	Two-tailed t-test	0.000480857	****
	No. Olfr659+ cells	Wild-type, N = 3; Bcl11b-/-, N = 3	4.14 ± 0.39	18.2 ± 2.34	P = 0.0240	*	4	T = 3.5408	Two-tailed t-test	0.0255176	*
	No. Olfr692+ cells	Wild-type, N = 6; Bcl11b-/-, N = 4	4.51 ± 0.56	23.7 ± 1.41	P = 4.91E-07	****	8	T = 14.539	Two-tailed t-test	8.838e-06	****
	No. Olfr683+ cells	Wild-type, N = 6; Bcl11b-/-, N = 5	11.3 ± 1.82	37.2 ± 5.64	P = 0.0077	**	9	T = 3.4131	Two-tailed t-test	0.0126	*
	No. Olfr543+ cells	Wild-type, N = 5; Bcl11b-/-, N = 5	5.31 ± 0.42	46.1 ± 2.85	P = 1.10E-04	****	8	T = 7.0262	Two-tailed t-test	0.000402	****
	No. Olfr544+ cells	Wild-type, N = 3; Bcl11b-/-, N = 3	13.2 ± 1.51	86.2 ± 10.3	P = 0.0176	*	4	T = 3.8949	Two-tailed t-test	0.02112	*
	No. Olfr521+ cells	Wild-type, N = 3; Bcl11b-/-, N = 3	3.67 ± 0.19	0.23 ± 0.15	P = 1.34E-04	****	4	T = 14.424	Two-tailed t-test	0.000402	****
	No. Olfr54+ cells	Wild-type, N = 4; Bcl11b-/-, N = 4	6.47 ± 0.47	0.18 ± 0.06	P = 7.84E-05	****	6	T = 6.2413	Two-tailed t-test	0.000402	****
	No. Olfr151+ cells	Wild-type, N = 3; Bcl11b-/-, N = 3	7.04 ± 0.39	1.97 ± 0.13	P = 2.56E-04	****	4	T = 12.236	Two-tailed t-test	0.000576	***
	No. Olfr73+ cells	Wild-type, N = 3; Bcl11b-/-, N = 3	5.94 ± 0.94	0.12 ± 0.09	P = 0.0241	*	4	T = 3.5339	Two-tailed t-test	0.0255176	*
	No. Olfr716+ cells	Wild-type, N = 4; Bcl11b-/-, N = 3	3.23 ± 0.48	0.69 ± 0.13	P = 0.0072	**	5	T = 4.3708	Two-tailed t-test	0.0126	*
	No. Olfr713+ cells	Wild-type, N = 3; Bcl11b-/-, N = 3	7.22 ± 0.28	2.26 ± 0.17	P = 1.13E-04	****	4	T = 15.087	Two-tailed t-test	0.000402	****
	No. Olfr17+ cells	Wild-type, N = 3; Bcl11b-/-, N = 3	7.57 ± 0.27	3.89 ± 0.19	P = 3.74E-04	****	4	T = 11.104	Two-tailed t-test	0.000748	***
	No. Olfr693+ cells	Wild-type, N = 4; Bcl11b-/-, N = 4	11.8 ± 2.33	0.53 ± 0.23	P = 0.0164	*	6	T = 3.3015	Two-tailed t-test	0.0210857	*
	No. Olfr281+ cells	Wild-type, N = 3; Bcl11b-/-, N = 3	11.6 ± 0.10	27.4 ± 1.89	P = 0.0138	*	4	T = 4.1907	Two-tailed t-test	0.0207	*
	No. Olfr124+ cells	Wild-type, N = 4; Bcl11b-/-, N = 3	9.51 ± 0.24	11.4 ± 0.70	P = 0.0347	*	5	T = 2.8774	Two-tailed t-test	0.0347	*
	No. Olfr15+ cells	Wild-type, N = 5; Bcl11b-/-, N = 4	31.0 ± 2.29	21.1 ± 1.96	P = 0.0154	*	7	T = 3.1829	Two-tailed t-test	0.0210857	*
Fig. 4c, left	No. cells expressing 4 class I Ors	Control, N = 3; Bcl11b gain-of-function Tg, N = 3	33.8 ± 1.60	3.78 ± 1.82	P = 2.43E-04	****	4	T = 12.398	Two-tailed t-test
Fig. 4c, right	No. cells expressing 4 class II Ors	Control, N = 3; Bcl11b gain-of-function Tg, N = 3	25.6 ± 1.57	26.4 ± 3.15	P = 0.8380	NS.	4	T = 0.2181	Two-tailed t-test
Fig. 5d, control	Relative position of Venus+ cells in the MOE	Control (J-Cre Tg), N =3	0.455 ± 0.01	-	-				Not tested
Fig. 5d, double Tg mutant	Relative position of Venus single+ cells in the MOE	Double Tg mutant, N =3	-	0.294 ± 0.015
	Relative position of Venus and mRFP double+ cells in the MOE	Double Tg mutant, N =3	-	0.419 ± 0.040
	Relative position of mRFP single+ cells in the MOE	Double Tg mutant, N =3	-	0.616 ± 0.013
Fig. 7f, 1 min	Aversion index +2MBA	Control, N = 14; Bcl11b cKO, N = 12	-5.58 ± 1.79	-9.05 ± 1.59	P = 0.1678	NS.	24	T = 1.4222	Two-tailed t-test
	Aversion index +TMT	Control, N = 11; Bcl11b cKO, N = 7	-13.0 ± 1.30	-8.68 ± 1.46	P = 0.0460	*	16	T = 2.1631	Two-tailed t-test
	Aversion index +DW	Control, N = 13; Bcl11b cKO, N = 13	-3.08E-09 ± 3.92	4.62 ± 2.94	P = 0.3551	NS.	24	T = 0.4269	Two-tailed t-test
Fig. 7f, 10 min	Aversion index +2MBA	Control, N = 14; Bcl11b cKO, N = 12	-89.9 ± 24.7	-152 ± 7.35	P = 0.0284	*	24	T = 2.3317	Two-tailed t-test
	Aversion index +TMT	Control, N = 11; Bcl11b cKO, N = 7	-193 ± 3.42	-190 ± 5.00	P = 0.5642	NS.	16	T = 0.5888	Two-tailed t-test
	Aversion index +DW	Control, N = 13; Bcl11b cKO, N = 12	2.31E-08 ± 44.0	13.2 ± 33.8	P = 0.8146	NS.	24	T = 0.5588	Two-tailed t-test
Fig. 7h, 1 min	Aversion index +2MBA	Control, N = 12; Bcl11b gain-of-function Tg, N = 16	-16.6 ± 0.99	-7.31 ± 2.36	P = 0.0017	***	26	T = 3.4976	Two-tailed t-test
	Aversion index +TMT	Control, N = 4; Bcl11b gain-of-function Tg, N = 4	-20.0 ± 1.36	-20.4 ± 0.65	P = 0.8042	NS.	6	T = 0.2591	Two-tailed t-test
	Aversion index +DW	Control, N = 9; Bcl11b gain-of-function Tg, N = 8	4.44E-09 ± 3.50	5.72 ± 4.27	P = 0.3129	NS.	15	T = 1.0442	Two-tailed t-test
Fig. 7h, 10 min	Aversion index +2MBA	Control, N = 12; Bcl11b gain-of-function Tg, N = 16	-135 ± 7.84	-89.6 ± 20.0	P = 0.0459	*	26	T = 2.0967	Two-tailed t-test
	Aversion index +TMT	Control, N = 4; Bcl11b gain-of-function Tg, N = 4	-174 ± 8.63	-175 ± 4.17	P = 0.9259	NS.	6	T = 0.0970	Two-tailed t-test
	Aversion index +DW	Control, N = 9; Bcl11b gain-of-function Tg, N = 8	1.11E-08 ± 36.3	43.0 ± 43.5	P = 0.4561	NS.	15	T = 0.7651	Two-tailed t-test
Supplementary Fig. 2e	No. OMP+ cells in the dorsomedial MOE (500 μm region)	Wild-type, N = 3; Bcl11b-/-, N = 3	405 ± 13.6	376 ± 41.3	P = 0.5482	NS.	4	T = 0.6550	Two-tailed t-test
	No. OMP+ cells in the ventromedial MOE (500 μm region)	Wild-type, N = 3; Bcl11b-/-, N = 3	434 ± 23.4	249 ± 35.9	P = 0.0126	*	4	T = 4.3010	Two-tailed t-test
Supplementary Fig. 2g	No. active caspase-3+ cells in the dorsomedial MOE	Wild-type, N = 3; Bcl11b-/-, N = 3	19.8 ± 4.24	31.8 ± 8.47	P = 0.2740	NS.	4	T = 1.2670	Two-tailed t-test
	No.active caspase-3+ cells in the ventromedial MOE	Wild-type, N = 3; Bcl11b-/-, N = 3	17.3 ± 5.03	70.2 ± 13.4	P = 0.0209	*	4	T = 3.6940	Two-tailed t-test
Supplementary Fig. 4d	No. cells expressing 8 class I ORs	Control, N = 3; Bcl11b cKO, N = 3	116 ± 8.83	506 ± 97.2	P = 0.0161	*	4	T = 4.0013	Two-tailed t-test
	No. cells expressing 8 class II ORs	Control, N = 3; Bcl11b cKO, N = 3	113 ± 6.00	15.7 ± 1.95	P = 1.05E-04	****	4	T = 15.354	Two-tailed t-test
Supplementary Fig. 6d	% of class I ORs+ in Venus+ cells	Double mutant, N = 3		6.58 %	P = 1.72E-04	****	4		Fisher's exact test
	% of class II ORs+ in Venus+ cells	Double mutant, N = 3		0.27 %
Supplementary Fig. 9a	Time spend +2MBA, 0-1 min	Control, N = 14; Bcl11b cKO, N = 12	17.1 ± 1.79	13.6 ± 1.59	P = 0.1678	NS.	24	T = 1.4222	Two-tailed t-test
	Time spend +2MBA, 1-2 min	Control, N = 14; Bcl11b cKO, N = 12	10.5 ± 1.69	8.62 ± 1.79	P = 0.4408	NS.	24	T = 0.7838	Two-tailed t-test
	Time spend +2MBA, 2-3 min	Control, N = 14; Bcl11b cKO, N = 12	12.9 ± 2.48	8.74 ± 1.74	P = 0.2016	NS.	24	T = 1.3131	Two-tailed t-test
	Time spend +2MBA, 3-4 min	Control, N = 14; Bcl11b cKO, N = 12	13.5 ± 3.50	4.88 ± 1.14	P = 0.0328	*	24	T = 2.2655	Two-tailed t-test
	Time spend +2MBA, 4-5 min	Control, N = 14; Bcl11b cKO, N = 12	14.0 ± 3.81	7.58 ± 3.25	P = 0.2207	NS.	24	T = 1.2575	Two-tailed t-test
	Time spend +2MBA, 5-6 min	Control, N = 14; Bcl11b cKO, N = 12	7.05 ± 3.32	4.78 ± 1.63	P = 0.5472	NS.	24	T = 0.6106	Two-tailed t-test
	Time spend +2MBA, 6-7 min	Control, N = 14; Bcl11b cKO, N = 12	9.44 ± 2.79	5.15 ± 1.81	P = 0.2260	NS.	24	T = 1.2425	Two-tailed t-test
	Time spend +2MBA, 7-8 min	Control, N = 14; Bcl11b cKO, N = 12	12.6 ± 3.85	2.21 ± 0.95	P = 0.0227	*	24	T = 2.4357	Two-tailed t-test
	Time spend +2MBA, 8-9 min	Control, N = 14; Bcl11b cKO, N = 12	13.8 ± 4.19	4.88 ± 1.54	P = 0.0622	NS.	24	T = 1.9557	Two-tailed t-test
	Time spend +2MBA, 9-10 min	Control, N = 14; Bcl11b cKO, N = 12	15.7 ± 5.30	3.82 ± 1.12	P = 0.0457	*	24	T = 2.1072	Two-tailed t-test
	Time spend +TMT, 0-1 min	Control, N = 11; Bcl11b cKO, N = 7	9.66 ± 1.30	14.0 ± 1.46	P = 0.0460	*	16	T = 2.1631	Two-tailed t-test
	Time spend +TMT, 1-2 min	Control, N = 11; Bcl11b cKO, N = 7	3.33 ± 0.85	4.10 ± 1.56	P = 0.6421	NS.	16	T = 0.4737	Two-tailed t-test
	Time spend +TMT, 2-3 min	Control, N = 11; Bcl11b cKO, N = 7	3.15 ± 1.03	0.62 ± 0.25	P = 0.0352	*	16	T = 2.3004	Two-tailed t-test
	Time spend +TMT, 3-4 min	Control, N = 11; Bcl11b cKO, N = 7	2.01 ± 0.59	1.87 ± 0.67	P = 0.8779	NS.	16	T = 0.1561	Two-tailed t-test
	Time spend +TMT, 4-5 min	Control, N = 11; Bcl11b cKO, N = 7	0.71 ± 0.28	2.55 ± 1.09	P = 0.1446	NS.	16	T = 1.5340	Two-tailed t-test
	Time spend +TMT, 5-6 min	Control, N = 11; Bcl11b cKO, N = 7	0.53 ± 0.35	1.49 ± 0.79	P = 0.2288	NS.	16	T = 1.2514	Two-tailed t-test
	Time spend +TMT, 6-7 min	Control, N = 11; Bcl11b cKO, N = 7	0.89 ± 0.34	0.02 ± 0.02	P = 0.0281	*	16	T = 2.4150	Two-tailed t-test
	Time spend +TMT, 7-8 min	Control, N = 11; Bcl11b cKO, N = 7	0.73 ± 0.69	1.03 ± 0.61	P = 0.7686	NS.	16	T = 0.2993	Two-tailed t-test
	Time spend +TMT, 8-9 min	Control, N = 11; Bcl11b cKO, N = 7	0.15 ± 0.10	0.20 ± 0.11	P = 0.7476	NS.	16	T = 0.3274	Two-tailed t-test
	Time spend +TMT, 9-10 min	Control, N = 11; Bcl11b cKO, N = 7	2.23 ± 1.51	0.94 ± 0.38	P = 0.4236	NS.	16	T = 0.8213	Two-tailed t-test
	Time spend +DW, 0-1 min	Control, N = 13; Bcl11b cKO, N = 13	22.7 ± 3.28	24.8 ± 3.70	P = 0.3551	NS.	24	T = 0.4269	Two-tailed t-test
	Time spend +DW, 1-2 min	Control, N = 13; Bcl11b cKO, N = 13	21.2 ± 5.61	25.1 ± 5.41	P = 0.6214	NS.	24	T = 0.5003	Two-tailed t-test
	Time spend +DW, 2-3 min	Control, N = 13; Bcl11b cKO, N = 13	16.3 ± 2.98	20.0 ± 5.51	P = 0.5688	NS.	24	T = 0.5777	Two-tailed t-test
	Time spend +DW, 3-4 min	Control, N = 13; Bcl11b cKO, N = 13	15.7 ± 4.58	26.3 ± 6.16	P = 0.1777	NS.	24	T = 1.3888	Two-tailed t-test
	Time spend +DW, 4-5 min	Control, N = 13; Bcl11b cKO, N = 13	25.1 ± 6.22	24.5 ± 5.49	P = 0.9476	NS.	24	T = 0.0664	Two-tailed t-test
	Time spend +DW, 5-6 min	Control, N = 13; Bcl11b cKO, N = 13	20.6 ± 5.52	33.0 ± 6.41	P = 0.1557	NS.	24	T = 1.4658	Two-tailed t-test
	Time spend +DW, 6-7 min	Control, N = 13; Bcl11b cKO, N = 13	23.7 ± 6.13	25.7 ± 5.26	P = 0.8072	NS.	24	T = 0.2467	Two-tailed t-test
	Time spend +DW, 7-8 min	Control, N = 13; Bcl11b cKO, N = 13	23.6 ± 6.64	16.9 ± 3.85	P = 0.3896	NS.	24	T = 0.8763	Two-tailed t-test
	Time spend +DW, 8-9 min	Control, N = 13; Bcl11b cKO, N = 13	25.8 ± 4.98	23.8 ± 5.56	P = 0.7929	NS.	24	T = 0.2655	Two-tailed t-test
	Time spend +DW, 9-10 min	Control, N = 13; Bcl11b cKO, N = 13	21.8 ± 5.06	24.7 ± 5.52	P = 0.6987	NS.	24	T = 0.3917	Two-tailed t-test
	Aversion index +2MBA, 1-2 min	Control, N = 14; Bcl11b cKO, N = 12	-10.6 ± 1.69	-12.5 ± 1.79	P = 0.4408	NS.	24	T = 0.7838	Two-tailed t-test
	Aversion index +2MBA, 2-3 min	Control, N = 14; Bcl11b cKO, N = 12	-3.49 ± 2.48	-7.60 ± 1.74	P = 0.2016	NS.	24	T = 1.3131	Two-tailed t-test
	Aversion index +2MBA, 3-4 min	Control, N = 14; Bcl11b cKO, N = 12	-2.19 ± 3.50	-10.8 ± 1.14	P = 0.0328	*	24	T = 2.2655	Two-tailed t-test
	Aversion index +2MBA, 4-5 min	Control, N = 14; Bcl11b cKO, N = 12	-11.1 ± 3.81	-17.5 ± 3.25	P = 0.2207	NS.	24	T = 1.2575	Two-tailed t-test
	Aversion index +2MBA, 5-6 min	Control, N = 14; Bcl11b cKO, N = 12	-13.5 ± 3.32	-15.8 ± 1.63	P = 0.5472	NS.	24	T = 0.6106	Two-tailed t-test
	Aversion index +2MBA, 6-7 min	Control, N = 14; Bcl11b cKO, N = 12	-14.3 ± 2.79	-18.6 ± 1.81	P = 0.2260	NS.	24	T = 1.2425	Two-tailed t-test
	Aversion index +2MBA, 7-8 min	Control, N = 14; Bcl11b cKO, N = 12	-11.0 ± 3.85	-21.4 ± 0.95	P = 0.0227	*	24	T = 2.4357	Two-tailed t-test
	Aversion index +2MBA, 8-9 min	Control, N = 14; Bcl11b cKO, N = 12	-12.0 ± 4.19	-20.9 ± 1.54	P = 0.0622	NS.	24	T = 1.9557	Two-tailed t-test
	Aversion index +2MBA, 9-10 min	Control, N = 14; Bcl11b cKO, N = 12	-6.09 ± 5.30	-18.0 ± 1.12	P = 0.0457	*	24	T = 2.1072	Two-tailed t-test
	Aversion index +TMT, 1-2 min	Control, N = 11; Bcl11b cKO, N = 7	-17.8 ± 0.85	-17.1 ± 1.56	P = 0.6421	NS.	16	T = 0.4737	Two-tailed t-test
	Aversion index +TMT, 2-3 min	Control, N = 11; Bcl11b cKO, N = 7	-13.2 ± 1.03	-15.7 ± 0.25	P = 0.0352	*	16	T = 2.3004	Two-tailed t-test
	Aversion index +TMT, 3-4 min	Control, N = 11; Bcl11b cKO, N = 7	-13.7 ± 0.59	-13.8 ± 0.67	P = 0.8779	NS.	16	T = 0.1561	Two-tailed t-test
	Aversion index +TMT, 4-5 min	Control, N = 11; Bcl11b cKO, N = 7	-24.4 ± 0.28	-22.5 ± 1.09	P = 0.1446	NS.	16	T = 1.5340	Two-tailed t-test
	Aversion index +TMT, 5-6 min	Control, N = 11; Bcl11b cKO, N = 7	-20.1 ± 0.35	-19.1 ± 0.79	P = 0.2288	NS.	16	T = 1.2514	Two-tailed t-test
	Aversion index +TMT, 6-7 min	Control, N = 11; Bcl11b cKO, N = 7	-22.8 ± 0.34	-23.7 ± 0.02	P = 0.0281	*	16	T = 2.4150	Two-tailed t-test
	Aversion index +TMT, 7-8 min	Control, N = 11; Bcl11b cKO, N = 7	-22.9 ± 0.69	-22.6 ± 0.61	P = 0.7686	NS.	16	T = 0.2993	Two-tailed t-test
	Aversion index +TMT, 8-9 min	Control, N = 11; Bcl11b cKO, N = 7	-25.7 ± 0.10	-25.6 ± 0.11	P = 0.7476	NS.	16	T = 0.3274	Two-tailed t-test
	Aversion index +TMT, 9-10 min	Control, N = 11; Bcl11b cKO, N = 7	-19.5 ± 1.51	-20.8 ± 0.38	P = 0.4236	NS.	16	T = 0.8213	Two-tailed t-test
	Aversion index +DW, 1-2 min	Control, N = 13; Bcl11b cKO, N = 13	7.69E-10 ± 5.61	3.90 ± 5.41	P = 0.6214	NS.	24	T = 0.5003	Two-tailed t-test
	Aversion index +DW, 2-3 min	Control, N = 13; Bcl11b cKO, N = 13	4.62E-09 ± 2.98	3.64 ± 5.51	P = 0.5688	NS.	24	T = 0.5777	Two-tailed t-test
	Aversion index +DW, 3-4 min	Control, N = 13; Bcl11b cKO, N = 13	6.83E-16 ± 4.58	10.7 ± 6.16	P = 0.1777	NS.	24	T = 1.3888	Two-tailed t-test
	Aversion index +DW, 4-5 min	Control, N = 13; Bcl11b cKO, N = 13	-4.62E-09 ± 6.22	-0.55 ± 5.49	P = 0.9476	NS.	24	T = 0.0664	Two-tailed t-test
	Aversion index +DW, 5-6 min	Control, N = 13; Bcl11b cKO, N = 13	7.69E-10 ± 5.52	12.4 ± 6.41	P = 0.1557	NS.	24	T = 1.4658	Two-tailed t-test
	Aversion index +DW, 6-7 min	Control, N = 13; Bcl11b cKO, N = 13	3.08E-09 ± 6.13	1.99 ± 5.26	P = 0.8072	NS.	24	T = 0.2467	Two-tailed t-test
	Aversion index +DW, 7-8 min	Control, N = 13; Bcl11b cKO, N = 13	4.62E-09 ± 6.64	-6.72 ± 3.85	P = 0.3896	NS.	24	T = 0.8763	Two-tailed t-test
	Aversion index +DW, 8-9 min	Control, N = 13; Bcl11b cKO, N = 13	-1.54E-09 ± 4.98	-1.98 ± 5.56	P = 0.7929	NS.	24	T = 0.2655	Two-tailed t-test
	Aversion index +DW, 9-10 min	Control, N = 13; Bcl11b cKO, N = 13	2.31E-09 ± 5.06	2.94 ± 5.52	P = 0.6987	NS.	24	T = 0.3917	Two-tailed t-test
Supplementary Fig. 9b	Time spend +2MBA, 0-1 min	Control, N = 12; Bcl11b gain-of-function Tg, N = 16	6.91 ± 0.99	16.2 ± 2.36	P = 0.0017	***	26	T = 3.4976	Two-tailed t-test
	Time spend +2MBA, 1-2 min	Control, N = 12; Bcl11b gain-of-function Tg, N = 16	6.41 ± 1.85	10.6 ± 1.95	P = 0.1289	NS.	26	T = 1.5683	Two-tailed t-test
	Time spend +2MBA, 2-3 min	Control, N = 12; Bcl11b gain-of-function Tg, N = 16	3.54 ± 1.13	12.0 ± 2.70	P = 0.0094	**	26	T = 2.8034	Two-tailed t-test
	Time spend +2MBA, 3-4 min	Control, N = 12; Bcl11b gain-of-function Tg, N = 16	5.84 ± 1.55	10.8 ± 3.78	P = 0.2377	NS.	26	T = 1.2085	Two-tailed t-test
	Time spend +2MBA, 4-5 min	Control, N = 12; Bcl11b gain-of-function Tg, N = 16	4.58 ± 1.74	8.02 ± 2.28	P = 0.2404	NS.	26	T = 1.2015	Two-tailed t-test
	Time spend +2MBA, 5-6 min	Control, N = 12; Bcl11b gain-of-function Tg, N = 16	8.97 ± 2.05	13.3 ± 3.01	P = 0.2500	NS.	26	T = 1.1766	Two-tailed t-test
	Time spend +2MBA, 6-7 min	Control, N = 12; Bcl11b gain-of-function Tg, N = 16	4.62 ± 1.02	6.55 ± 2.12	P = 0.4218	NS.	26	T = 0.8163	Two-tailed t-test
	Time spend +2MBA, 7-8 min	Control, N = 12; Bcl11b gain-of-function Tg, N = 16	5.62 ± 1.91	11.4 ± 2.81	P = 0.1040	NS.	26	T = 1.6847	Two-tailed t-test
	Time spend +2MBA, 8-9 min	Control, N = 12; Bcl11b gain-of-function Tg, N = 16	6.48 ± 1.76	7.58 ± 2.38	P = 0.7139	NS.	26	T = 0.3707	Two-tailed t-test
	Time spend +2MBA, 9-10 min	Control, N = 12; Bcl11b gain-of-function Tg, N = 16	6.63 ± 1.57	9.02 ± 2.75	P = 0.4579	NS.	26	T = 0.7536	Two-tailed t-test
	Time spend +TMT, 0-1 min	Control, N = 4; Bcl11b gain-of-function Tg, N = 4	3.46 ± 1.36	3.07 ± 0.65	P = 0.8042	NS.	6	T = 0.2591	Two-tailed t-test
	Time spend +TMT, 1-2 min	Control, N = 4; Bcl11b gain-of-function Tg, N = 4	3.37 ± 1.34	3.09 ± 1.05	P = 0.8748	NS.	6	T = 0.1644	Two-tailed t-test
	Time spend +TMT, 2-3 min	Control, N = 4; Bcl11b gain-of-function Tg, N = 4	1.36 ± 0.96	0.43 ± 0.30	P = 0.3909	NS.	6	T = 0.9245	Two-tailed t-test
	Time spend +TMT, 3-4 min	Control, N = 4; Bcl11b gain-of-function Tg, N = 4	1.29 ± 0.67	1.45 ± 1.03	P = 0.9008	NS.	6	T = 0.1301	Two-tailed t-test
	Time spend +TMT, 4-5 min	Control, N = 4; Bcl11b gain-of-function Tg, N = 4	1.68 ± 0.45	2.63 ± 1.01	P = 0.4229	NS.	6	T = 0.8598	Two-tailed t-test
	Time spend +TMT, 5-6 min	Control, N = 4; Bcl11b gain-of-function Tg, N = 4	2.04 ± 1.96	1.87 ± 0.27	P = 0.9368	NS.	6	T = 0.0827	Two-tailed t-test
	Time spend +TMT, 6-7 min	Control, N = 4; Bcl11b gain-of-function Tg, N = 4	1.76 ± 1.33	1.04 ± 0.57	P = 0.6375	NS.	6	T = 0.4960	Two-tailed t-test
	Time spend +TMT, 7-8 min	Control, N = 4; Bcl11b gain-of-function Tg, N = 4	2.67 ± 2.13	3.38 ± 1.42	P = 0.7913	NS.	6	T = 0.2767	Two-tailed t-test
	Time spend +TMT, 8-9 min	Control, N = 4; Bcl11b gain-of-function Tg, N = 4	0.60 ± 0.47	1.56 ± 1.24	P = 0.4952	NS.	6	T = 0.7260	Two-tailed t-test
	Time spend +TMT, 9-10 min	Control, N = 4; Bcl11b gain-of-function Tg, N = 4	3.03 ± 2.69	1.81 ± 1.38	P = 0.7004	NS.	6	T = 0.4037	Two-tailed t-test
	Time spend +DW, 0-1 min	Control, N = 9; Bcl11b gain-of-function Tg, N = 8	23.5 ± 3.50	29.2 ± 4.27	P = 0.3129	NS.	15	T = 1.0442	Two-tailed t-test
	Time spend +DW, 1-2 min	Control, N = 9; Bcl11b gain-of-function Tg, N = 8	26.2 ± 3.62	29.3 ± 6.31	P = 0.6678	NS.	15	T = 0.4378	Two-tailed t-test
	Time spend +DW, 2-3 min	Control, N = 9; Bcl11b gain-of-function Tg, N = 8	12.1 ± 2.59	26.7 ± 5.65	P = 0.0278	*	15	T = 2.4363	Two-tailed t-test
	Time spend +DW, 3-4 min	Control, N = 9; Bcl11b gain-of-function Tg, N = 8	18.2 ± 5.00	23.9 ± 6.11	P = 0.4819	NS.	15	T = 0.7211	Two-tailed t-test
	Time spend +DW, 4-5 min	Control, N = 9; Bcl11b gain-of-function Tg, N = 8	22.3 ± 6.50	21.3 ± 4.68	P = 0.9050	NS.	15	T = 0.1214	Two-tailed t-test
	Time spend +DW, 5-6 min	Control, N = 9; Bcl11b gain-of-function Tg, N = 8	22.2 ± 4.86	21.8 ± 6.97	P = 0.9573	NS.	15	T = 0.0544	Two-tailed t-test
	Time spend +DW, 6-7 min	Control, N = 9; Bcl11b gain-of-function Tg, N = 8	23.0 ± 5.08	24.1 ± 5.90	P = 0.8921	NS.	15	T = 0.1379	Two-tailed t-test
	Time spend +DW, 7-8 min	Control, N = 9; Bcl11b gain-of-function Tg, N = 8	15.6 ± 4.95	16.8 ± 3.10	P = 0.8380	NS.	15	T = 0.2080	Two-tailed t-test
	Time spend +DW, 8-9 min	Control, N = 9; Bcl11b gain-of-function Tg, N = 8	18.6 ± 6.13	19.1 ± 4.68	P = 0.9519	NS.	15	T = 0.0613	Two-tailed t-test
	Time spend +DW, 9-10 min	Control, N = 9; Bcl11b gain-of-function Tg, N = 8	13.2 ± 3.81	25.9 ± 5.56	P = 0.0756	NS.	15	T = 1.9087	Two-tailed t-test
	Aversion index +2MBA, 1-2 min	Control, N = 12; Bcl11b gain-of-function Tg, N = 16	-19.8 ± 1.85	-15.6 ± 1.95	P = 0.1289	NS.	26	T = 1.5683	Two-tailed t-test
	Aversion index +2MBA, 2-3 min	Control, N = 12; Bcl11b gain-of-function Tg, N = 16	-8.56 ± 1.13	-0.14 ± 2.70	P = 0.0094	**	26	T = 2.8034	Two-tailed t-test
	Aversion index +2MBA, 3-4 min	Control, N = 12; Bcl11b gain-of-function Tg, N = 16	-12.4 ± 1.55	-7.43 ± 3.78	P = 0.2377	NS.	26	T = 1.2085	Two-tailed t-test
	Aversion index +2MBA, 4-5 min	Control, N = 12; Bcl11b gain-of-function Tg, N = 16	-17.7 ± 1.74	-14.3 ± 2.28	P = 0.2404	NS.	26	T = 1.2015	Two-tailed t-test
	Aversion index +2MBA, 5-6 min	Control, N = 12; Bcl11b gain-of-function Tg, N = 16	-13.3 ± 2.05	-8.99 ± 3.01	P = 0.2500	NS.	26	T = 1.1766	Two-tailed t-test
	Aversion index +2MBA, 6-7 min	Control, N = 12; Bcl11b gain-of-function Tg, N = 16	-18.4 ± 1.02	-16.5 ± 2.12	P = 0.4218	NS.	26	T = 0.8163	Two-tailed t-test
	Aversion index +2MBA, 7-8 min	Control, N = 12; Bcl11b gain-of-function Tg, N = 16	-9.96 ± 1.91	-4.22 ± 2.81	P = 0.1040	NS.	26	T = 1.6847	Two-tailed t-test
	Aversion index +2MBA, 8-9 min	Control, N = 12; Bcl11b gain-of-function Tg, N = 16	-12.1 ± 1.76	-11.0 ± 2.38	P = 0.7139	NS.	26	T = 0.3707	Two-tailed t-test
	Aversion index +2MBA, 9-10 min	Control, N = 12; Bcl11b gain-of-function Tg, N = 16	-6.62 ± 1.57	-4.22 ± 2.75	P = 0.4579	NS.	26	T = 0.7536	Two-tailed t-test
	Aversion index +TMT, 1-2 min	Control, N = 4; Bcl11b gain-of-function Tg, N = 4	-22.9 ± 1.34	-23.1 ± 1.05	P = 0.8748	NS.	6	T = 0.1644	Two-tailed t-test
	Aversion index +TMT, 2-3 min	Control, N = 4; Bcl11b gain-of-function Tg, N = 4	-10.7 ± 0.96	-11.7 ± 0.30	P = 0.3909	NS.	6	T = 0.9245	Two-tailed t-test
	Aversion index +TMT, 3-4 min	Control, N = 4; Bcl11b gain-of-function Tg, N = 4	-17.0 ± 0.67	-16.8 ± 1.03	P = 0.9008	NS.	6	T = 0.1301	Two-tailed t-test
	Aversion index +TMT, 4-5 min	Control, N = 4; Bcl11b gain-of-function Tg, N = 4	-20.6 ± 0.45	-19.6 ± 1.01	P = 0.4229	NS.	6	T = 0.8598	Two-tailed t-test
	Aversion index +TMT, 5-6 min	Control, N = 4; Bcl11b gain-of-function Tg, N = 4	-20.2 ± 1.96	-20.4 ± 0.27	P = 0.9368	NS.	6	T = 0.0827	Two-tailed t-test
	Aversion index +TMT, 6-7 min	Control, N = 4; Bcl11b gain-of-function Tg, N = 4	-21.3 ± 1.33	-22.0 ± 0.57	P = 0.6375	NS.	6	T = 0.4960	Two-tailed t-test
	Aversion index +TMT, 7-8 min	Control, N = 4; Bcl11b gain-of-function Tg, N = 4	-12.9 ± 2.13	-12.2 ± 1.42	P = 0.7913	NS.	6	T = 0.2767	Two-tailed t-test
	Aversion index +TMT, 8-9 min	Control, N = 4; Bcl11b gain-of-function Tg, N = 4	-18.0 ± 0.47	-17.0 ± 1.24	P = 0.4952	NS.	6	T = 0.7260	Two-tailed t-test
	Aversion index +TMT, 9-10 min	Control, N = 4; Bcl11b gain-of-function Tg, N = 4	-10.2 ± 2.69	-11.4 ± 1.38	P = 0.7004	NS.	6	T = 0.4037	Two-tailed t-test
	Aversion index +DW, 1-2 min	Control, N = 9; Bcl11b gain-of-function Tg, N = 8	-3.33E-09 ± 3.62	3.09 ± 6.31	P = 0.6678	NS.	15	T = 0.4378	Two-tailed t-test
	Aversion index +DW, 2-3 min	Control, N = 9; Bcl11b gain-of-function Tg, N = 8	-2.22E-09 ± 2.59	14.6 ± 5.65	P = 0.0278	*	15	T = 2.4363	Two-tailed t-test
	Aversion index +DW, 3-4 min	Control, N = 9; Bcl11b gain-of-function Tg, N = 8	5.92E-16 ± 5.00	5.65 ± 6.11	P = 0.4819	NS.	15	T = 0.7211	Two-tailed t-test
	Aversion index +DW, 4-5 min	Control, N = 9; Bcl11b gain-of-function Tg, N = 8	-4.22E-14 ± 6.50	-1.00 ± 4.68	P = 0.9050	NS.	15	T = 0.1214	Two-tailed t-test
	Aversion index +DW, 5-6 min	Control, N = 9; Bcl11b gain-of-function Tg, N = 8	-1.11E-09 ± 4.86	-0.45 ± 6.97	P = 0.9573	NS.	15	T = 0.0544	Two-tailed t-test
	Aversion index +DW, 6-7 min	Control, N = 9; Bcl11b gain-of-function Tg, N = 8	-2.22E-09 ± 5.08	1.07 ± 5.90	P = 0.8921	NS.	15	T = 0.1379	Two-tailed t-test
	Aversion index +DW, 7-8 min	Control, N = 9; Bcl11b gain-of-function Tg, N = 8	3.33E-09 ± 4.95	1.25 ± 3.10	P = 0.8380	NS.	15	T = 0.2080	Two-tailed t-test
	Aversion index +DW, 8-9 min	Control, N = 9; Bcl11b gain-of-function Tg, N = 8	-2.22E-09 ± 6.13	0.48 ± 4.68	P = 0.9519	NS.	15	T = 0.0613	Two-tailed t-test
	Aversion index +DW, 9-10 min	Control, N = 9; Bcl11b gain-of-function Tg, N = 8	-1.11E-09 ± 3.81	12.6 ± 5.56	P = 0.0756	NS.	15	T = 1.9087	Two-tailed t-test
Supplementary Fig. 10d	% of Bcl11b in class I ORs (group α, β, δ, ε and η)+ cells	Wild-type, N = 3	0.87 %		P = 2.2E-16	****	4		Fisher's exact test
	% of Bcl11b in class II ORs (group γ)+ cells	Wild-type, N = 3	50.5 %
