# Supplementary material for: Bcl11b controls odorant receptor class choice in mice
Source: Commun Biol. 2019 Aug 7;2:296. doi: 10.1038/s42003-019-0536-x (PMC6685970; doi:10.1038/s42003-019-0536-x)
Supplement: Supplementary file 4 — Supplementary Data 2 [file 42003_2019_536_MOESM4_ESM.xlsx]

## Sheet: Sheet1
Supplementary Data 2. Microarray data (mature OSN-specific genes)
Probe ID	Gene Symbol	Gene Title	Gene ID	Chromosome	Strand	Start	End	WT-OE#11	WT-OE#12	WT-OE#14	WT-OE#15	WT-OE#16	B-KO-OE#5	B-KO-OE#8	B-KO-OE#19	B-KO-OE#21	B-KO-OE#22	B-KO-OE#23	Wild-type Mean	Bcl11b KO Mean	KO/WT	FDR
Mature OSN specific genes (Nickell et al., 2012)
1441223_at	39875	membrane-associated ring finger (C3HC4) 4	381270	1	-	72473685	72583138	163	165.6	197.2	113	157.1	241.1	98.6	124.4	212.6	206	100.6	159.18	163.883	1.02955	0.944
1429471_at	1110017D15Rik	RIKEN cDNA 1110017D15 gene	73721	4	-	41452041	41464366	1434.1	1254.3	1314.4	1309.6	1432.7	1492.2	1488.8	1125.4	1685.6	1319.3	1379.1	1349.02	1415.07	1.04896	0.754
1433582_at	1190002N15Rik	RIKEN cDNA 1190002N15 gene	68861	9	-	94517863	94519786	873.6	781.3	780.8	702.6	730.6	845.7	494.9	622.3	629.7	484.2	892.5	773.78	661.55	0.854959	0.827
1439014_at	1600021P15Rik	RIKEN cDNA 1600021P15 gene	239796	16	-	28826261	28929784	881.4	1104.1	1075.2	760	869.2	1055	1026.4	566.9	872.2	869.1	1006.3	937.98	899.317	0.95878	0.947
1453643_at	1700001L19Rik	RIKEN cDNA 1700001L19 gene	69315	13	+	68736315	68753108	160.2	137.7	228.3	167.9	172.3	120.3	147.2	123.7	139.5	116.6	89.4	173.28	122.783	0.708583	0.622
1429851_at	1700003M02Rik	RIKEN cDNA 1700003M02 gene	69329	4	-	34635823	34677444	552.5	466.4	539	469.4	484.7	791.4	591.6	564.7	506.1	405	532.1	502.4	565.15	1.1249	0.857
1429181_at	1700009P17Rik	RIKEN cDNA 1700009P17 gene	75472	1	+	173051791	173057098	1687.2	1448.5	1995	1649.7	1845	2135	2445.7	1915.9	2044	1878.8	1849.1	1725.08	2044.75	1.18531	0.662
1428984_a_at	1700012B09Rik	RIKEN cDNA 1700012B09 gene	69325	9	-	14562639	14575474	277.6	221.6	348.1	281	300.2	285.7	253.4	197.8	315.6	227.5	164.9	285.7	240.817	0.8429	0.827
1445763_at	1700013F07Rik	1700013F07Rik RIKEN cDNA 1700013F07 gene	75504	3	+	108544716	108545876	71.2	72.9	74.6	79.2	100.7	136.2	107.7	116.4	86.6	79.7	73.5	79.72	100.017	1.2546	0.797
1436593_at	1700016K19Rik	RIKEN cDNA 1700016K19 gene	74230	11	+	75813413	75817071	501.4	550	774.2	612.9	605.5	608.7	659.2	627.1	546.7	440.4	415.2	608.8	549.55	0.902677	0.822
1429450_at	1700026J04Rik	RIKEN cDNA 1700026J04 gene	71864	13	-	35001832	35011861	144.2	225.4	162.6	180.9	165.8	84.2	109.1	90.1	88.1	99.5	85.2	175.78	92.7	0.527364	0.389
1453320_at	1700027A23Rik	RIKEN cDNA 1700027A23 gene	76420	3	-	105799874	105804415	1726.3	1601.5	2138.2	1710.2	1937.2	1903.9	1856.5	1740.2	1628	1423.9	1423.8	1822.68	1662.72	0.912237	0.804
1419326_at	1700028P14Rik	RIKEN cDNA 1700028P14 gene	67483	19	-	23633249	23727302	364.9	292.2	425.1	306.4	347	533	315.9	378.5	467.5	242.5	406.8	347.12	390.7	1.12555	0.875
1439559_at	1700040D17Rik	RIKEN cDNA 1700040D17 gene	76602	3	-	94409388	94409835	112.3	140.7	129.5	120	97.6	97.2	85	81	125.6	136	96.8	120.02	103.6	0.863189	0.846
1428812_at	1700040L02Rik	RIKEN cDNA 1700040L02 gene	73287	10	-	67893703	68004623	185.8	189	232.2	198.9	154.2	233.6	205.7	136.5	282.1	213.5	143.9	192.02	202.55	1.05484	0.856
1445334_at	1700047I17Rik1	RIKEN cDNA 1700047I17 gene 1	73385	12	+	56225514	56243069	136.7	102.9	93.9	75.1	112.4	86.5	92.4	70.6	119.8	107.9	96.1	104.2	95.55	0.916987	0.957
1455085_at	1700086L19Rik	RIKEN cDNA 1700086L19 gene	74284	12	+	75385262	75396936	87.6	187.9	203.5	142.9	147.5	156	167.9	175.9	130.6	183.5	287.9	153.88	183.633	1.19335	0.854
1422774_at	1700088E04Rik	RIKEN cDNA 1700088E04 gene	27660	15	-	78965084	78971681	659.7	698.4	860	728.3	725.5	744.5	712.9	531.1	721.7	585.3	625.9	734.38	653.567	0.889957	0.807
1451381_at	1810020D17Rik	RIKEN cDNA 1810020D17 gene	66273	7	-	104698850	104727925	428.7	373.8	429.1	422.4	390.2	493.6	419.6	365.5	439.9	355.9	516.8	408.84	431.883	1.05636	0.821
1451588_at	1810022C23Rik	RIKEN cDNA 1810022C23 gene	69123	13	-	35038482	35055678	115.7	135.7	110.1	84.9	120.2	272.7	175.2	245.4	201	145.8	183.4	113.32	203.917	1.79948	0.564
1421498_a_at	2010204K13Rik	RIKEN cDNA 2010204K13 gene	68355	X	-	6989232	6998173	360.6	358.7	409	335.2	365.2	547.1	256	354.5	518	223.6	491.6	365.74	398.467	1.08948	0.912
1429419_at	2310007A19Rik	RIKEN cDNA 2310007A19Rik	66353	3	-	94268906	94277513	169.1	171.9	162.3	132.3	138.3	177.6	150.2	170.4	195.9	100.2	165.9	154.78	160.033	1.03394	0.976
1443575_at	2310040G24Rik	RIKEN cDNA 2310040G24 gene	381792	6	-	86483375	86488187	37	24.4	28.7	21.7	30.3	50.3	30.2	33.2	37.7	37.8	46.9	28.42	39.35	1.38459	0.627
1426984_at	2310067B10Rik	RIKEN cDNA 2310067B10 gene	71947	11	+	115626746	115660347	35.5	56.4	33.6	4.1	11.9	23.3	7	9.2	33.1	37	40.4	28.3	25	0.883392	0.998
1431991_at	2410004P03Rik	RIKEN cDNA 2410004P03 gene	73667	12	-	17004957	17011554	197.9	140.8	126.9	128.8	142.1	153.7	153.7	148.7	159.8	129.8	237.7	147.3	163.9	1.1127	0.864
1428097_at	2510009E07Rik	RIKEN cDNA 2510009E07 gene	72190	16	-	21649119	21694738	1055.2	1244.8	1112.4	907.7	1045.6	1213.1	796.2	804.5	1069.3	1015	1200.8	1073.14	1016.48	0.947205	0.979
1428686_at	2810029C07Rik	RIKEN cDNA 2810029C07 gene	100504687	12	-	111572318	111574372	121.3	128	150	118.5	139.2	142	122.5	83.3	95.2	118.3	84.3	131.4	107.6	0.818874	0.769
1444603_at	2810030D12Rik	RIKEN cDNA 2810030D12 gene	78335	8	+	13201433	13201790	43.6	42.3	56.3	56.2	48.1	80.1	63.3	46.3	45.5	46.8	41	49.3	53.8333	1.09195	0.88
1423266_at	2810405K02Rik	RIKEN cDNA 2810405K02 gene	66469	4	-	154270538	154273152	2753.3	3097.1	3992.7	3496.6	3241.7	2317.4	2373.5	1817.8	1978.2	2002.5	1847.9	3316.28	2056.22	0.620037	0.389
1452167_at	2810407C02Rik	RIKEN cDNA 2810407C02 gene	69227	3	+	58380579	58397466	6086.8	6140.2	6581.9	6059	5977.6	6408.7	6149.8	4769.6	6062.7	6204.8	5632.2	6169.1	5871.3	0.951727	0.93
1438122_at	2900006K08Rik	RIKEN cDNA 2900006K08 gene	72873	12	+	85750017	85774730	245.5	250.6	306.6	226.7	256	345.3	328.2	223.4	347.8	247	233.2	257.08	287.483	1.11826	0.777
1450770_at	3632451O06Rik	RIKEN cDNA 3632451O06 gene	67419	14	-	50301693	50403042	633.1	758.5	829	711.9	731.2	1128.3	664.4	865.1	927.2	667.9	957.6	732.74	868.417	1.18516	0.791
1455541_a_at	4430402I18Rik	RIKEN cDNA 4430402I18 gene	381218	19	-	28997553	29038644	181.1	193.4	175.8	128.5	134.4	184.3	177.1	180.4	185.5	117.1	164.5	162.64	168.15	1.03388	0.977
1454397_at	4632418H02Rik	RIKEN cDNA 4632418H02 gene	78265	9	+	122127319	122130014	46.7	42.5	52.2	30.1	60.1	55.3	40.9	64.3	75.1	49.5	50	46.32	55.85	1.20574	0.839
1436969_at	4922501L14Rik	RIKEN cDNA 4922501L14 gene	209601	3	+	154374096	154411976	295.1	341.1	332.5	282.5	264.1	316.8	324	173.4	257.6	232.2	146.7	303.06	241.783	0.797807	0.797
1428525_at	4930488B01Rik	RIKEN cDNA 4930488B01 gene	71691	7	+	16963222	16964608	1269.6	1305.1	1329.5	1015.3	1064.8	1712.6	1121.1	1002.9	1403.7	1202.2	1435.6	1196.86	1313.02	1.09705	0.782
1432404_at	4930505A04Rik	RIKEN cDNA 4930505A04 gene	75087	11	-	30326005	30371829	10.8	1	3.3	6.9	3.5	12.8	13.1	7.8	1.4	8.8	0.6	5.1	7.41667	1.45425	0.887
1453632_at	4930538K18Rik /// AU022252	RIKEN cDNA 4930538K18 gene /// expressed sequence AU022252	75180 /// 230696	4	-	119205054	119218217	74.4	53.8	65.8	74	75	75.3	72.2	49.3	55.3	60.8	51.3	68.6	60.7	0.88484	0.857
1431615_at	4930558J22Rik	RIKEN cDNA 4930558J22 gene	218102	13	-	23756202	23757620	11.8	14.5	4.6	9.4	11.7	10.6	6.2	20.5	9.4	1.8	19.3	10.4	11.3	1.08654	0.961
1439684_at	4930570G19Rik	RIKEN cDNA 4930570G19 gene	329782	3	-	156548414	156549111	63.2	68	53	42.4	46.2	84.8	66.4	64.3	87.6	62.4	64.3	54.56	71.6333	1.31293	0.646
1428860_at	4930572J05Rik	RIKEN cDNA 4930572J05 gene	223626	15	+	74551663	74554803	3.5	6.6	2.3	2.6	2	4.1	6	2.2	4.8	5.5	5	3.4	4.6	1.35294	0.744
1428019_at	4932425I24Rik	RIKEN cDNA 4932425I24 gene	320214	16	-	38297839	38341946	46.6	36.7	48.9	43.7	35.6	48.5	31	30.4	19.6	34.2	35.7	42.3	33.2333	0.785658	0.77
1430935_at	4933413G19Rik	RIKEN cDNA 4933413G19 gene	71149	6	+	128325527	128335162	69	120.7	107	99.2	103.3	70.6	54	46.9	87.2	39.1	62.8	99.84	60.1	0.601963	0.553
1432509_at	5033430I15Rik	RIKEN cDNA 5033430I15 gene	76000	13	+	45965252	45966500	139.1	159.2	154.9	138.8	149.1	161.1	117.1	128.3	135	121.9	210.1	148.22	145.583	0.982211	0.993
1431473_at	5330423I11Rik	RIKEN cDNA 5330423I11 gene	NA	9	+	34751328	34753247	23.1	14.3	0.7	2.5	2.8	9.8	1.9	15.7	2.8	8.2	8.6	8.68	7.83333	0.902458	0.922
1438667_at	5730410E15Rik	RIKEN cDNA 5730410E15 gene	319613	15	-	44503402	44619609	382.6	399.3	341.6	292.2	306.1	314.9	317.1	201.6	311.2	710.6	202	344.36	342.9	0.99576	0.96
1454460_at	5730433N10Rik	RIKEN cDNA 5730433N10 gene	70545	1	-	79838919	79840374	91.5	148.8	100.3	128.6	179.1	98.7	70.4	148.4	99.3	80.6	126	129.66	103.9	0.801327	0.739
1453087_at	6330403L08Rik	RIKEN cDNA 6330403L08 gene	70744	5	+	138999573	139000579	282.5	194.9	209.6	174.1	203.2	248.7	226.3	179.2	269.5	186.3	304	212.86	235.667	1.10714	0.803
1444059_at	6330415G19Rik	RIKEN cDNA 6330415G19 gene	320020	17	+	23564043	23565291	67.6	74.8	81.5	86.1	80.9	54.6	75.4	54.7	73.7	17.8	59.9	78.18	56.0167	0.716509	0.738
1426316_at	6330416G13Rik	RIKEN cDNA 6330416G13 gene	230279	4	+	63221393	63247387	399.1	463.9	492.2	396.7	376.1	233.2	368.6	262.1	258.4	274.2	211.5	425.6	268	0.629699	0.389
1439971_at	6330439K17Rik	RIKEN cDNA 6330439K17 gene	241688	2	-	144296292	144353134	700.2	521.8	590.6	458.8	639.1	893.4	565.2	540.5	750.9	640.1	505.2	582.1	649.217	1.1153	0.828
1454433_at	6330526H18Rik	RIKEN cDNA 6330526H18 gene	76174	2	-	130869668	130871131	1.1	9.2	8.5	4.5	7.5	1.4	0.3	8.3	11.2	5.2	0.4	6.16	4.46667	0.725108	0.85
1454386_at	6430500D05Rik	RIKEN cDNA 6430500D05 gene	76882	3	+	53508927	53510105	33	35.5	51.8	38.3	21.4	29.5	22.5	26.1	22.1	16.3	11.2	36	21.2833	0.591204	0.636
1451679_at	6530401D17Rik	RIKEN cDNA 6530401D17 gene	76219	X	+	132567905	132569485	615.3	910.6	983.2	709.5	899	772.2	629.9	856.4	814	650	858.7	823.52	763.533	0.927158	0.851
1434169_at	9030409G11Rik	RIKEN cDNA 9030409G11 gene	71529	4	-	141695154	141795316	276.5	339.7	352.7	296.6	280.6	265.6	259.4	177.7	387	251.7	283.4	309.22	270.8	0.875752	0.895
1435042_at	9130004C02Rik	RIKEN cDNA 9130004C02 gene	626123	9	-	25251011	25252129	72.8	132.6	92.7	102.8	98.8	72.3	96.3	72.3	121.2	80.8	77.2	99.94	86.6833	0.867354	0.875
1456643_at	9230114K14Rik	RIKEN cDNA 9230114K14 gene	414108	5	+	52581919	52589223	107.2	136.3	188.3	109.3	126.4	125.2	147.3	77.2	145.3	119.3	59.1	133.5	112.233	0.840699	0.896
1433228_at	9430081G06Rik	RIKEN cDNA 9430081G06 gene	77425	13	+	34967434	34968113	13.3	29	29.8	12.7	19.3	39.9	19.7	42	24.4	4.6	30.9	20.82	26.9167	1.29283	0.932
1433671_at	A130022J15Rik	RIKEN cDNA A130022J15 gene	101351	6	-	97060937	97098877	283.5	359	247.1	234.8	282.3	367.3	282.7	242.9	417	373.8	323.1	281.34	334.467	1.18883	0.684
1441331_at	A230061C15Rik	RIKEN cDNA A230061C15 gene	320855	10	+	13979481	13980619	77.7	155.1	49.2	45.3	99	121.5	72.7	140.8	120.7	126	62.2	85.26	107.317	1.2587	0.901
1451562_at	A2ld1	AIG2-like domain 1	223267	14	-	123290081	123312387	81	74.2	93	103.4	87.5	88.5	123.7	50.2	51.2	80.7	76.5	87.82	78.4667	0.893494	0.96
1455859_at	A330021E22Rik	RIKEN cDNA A330021E22 gene	207686	5	-	5580981	5664232	599.7	579.1	644	471.6	626	675.7	562.8	552	646.7	444.9	464	584.08	557.683	0.954806	0.931
1429068_at	A430035B10Rik	RIKEN cDNA A430035B10 gene	320312	6	-	8507058	8509161	230.7	272.8	280.2	202.4	220.7	245.6	161.3	177.6	263.8	245.6	292.5	241.36	231.067	0.957353	0.998
1436117_at	A830010M20Rik	RIKEN cDNA A830010M20 gene	231570	5	+	107926763	107941575	669	862.3	864.1	681.8	704.6	744.1	803.9	595	647.4	766.5	1084.7	756.36	773.6	1.02279	0.904
1438213_at	A830018L16Rik	RIKEN cDNA A830018L16 gene	320492	1	+	11404192	11591892	54.5	93.7	59.6	56.2	47.1	78.4	29.7	38.8	59	46	40.9	62.22	48.8	0.784314	0.846
1455554_at	A830039N20Rik	RIKEN cDNA A830039N20 gene	268723	14	-	23292290	23294366	759.6	663.2	689.1	524.6	814.1	640.1	697.3	564.2	552.5	812.4	458.8	690.12	620.883	0.899674	0.883
1429938_at	A930009E05Rik	RIKEN cDNA A930009E05 gene	77796	6	+	40253879	40255146	468.2	806	434.7	392.5	543.3	621.7	326.1	406	499.7	488.3	400.8	528.94	457.1	0.864181	0.891
1456081_a_at	Aacs	acetoacetyl-CoA synthetase	78894	5	+	125956242	125997773	195.6	221	144.3	171.8	184.2	248.7	182.5	138.7	235.2	219.1	264.4	183.38	214.767	1.17116	0.662
1451731_at	Abca3	ATP-binding cassette, sub-family A (ABC1), member 3	27410	17	+	24488990	24547146	1271.9	1172.3	1241.2	1115	1397.3	1372.8	1327.1	1151.6	1450.1	1373.9	1140.6	1239.54	1302.68	1.05094	0.794
1434474_at	Abca5	ATP-binding cassette, sub-family A (ABC1), member 5	217265	11	-	110130682	110199030	1139.5	1438.2	1004.4	785.2	1161.3	960.3	875.7	846.8	956.1	1040.2	793.8	1105.72	912.15	0.824938	0.776
1452233_at	Abcc1	ATP-binding cassette, sub-family C (CFTR/MRP), member 1	17250	16	+	14361652	14474967	1407.7	1361.7	1205.5	1014.1	1172.2	1591.7	1447.8	1256.8	1219.3	1448.6	906.2	1232.24	1311.73	1.06451	0.899
1441945_s_at	Abhd14a	abhydrolase domain containing 14A	68644	9	-	106342381	106350009	734	791.5	881.4	743.4	783.6	928.8	999.7	915.3	978.7	711.7	1064.2	786.78	933.067	1.18593	0.703
1417946_at	Abhd3	abhydrolase domain containing 3	106861	18	-	10644408	10706694	952.2	1081.2	1009.6	753.8	839.2	948.4	770.6	575.6	933.2	884.8	624.5	927.2	789.517	0.851506	0.824
1430107_at	Acbd7	acyl-Coenzyme A binding domain containing 7	78245	2	+	3253439	3258269	212	252.5	313.4	242.4	220.2	216	191.6	164.1	178.1	163	172.5	248.1	180.883	0.729074	0.586
1416408_at	Acox1	acyl-Coenzyme A oxidase 1, palmitoyl	11430	11	-	116033201	116060359	987.8	1127.1	914.3	790.9	1045.3	1130.9	1114.9	873.2	1152.2	1217.3	1122.7	973.08	1101.87	1.13235	0.647
1424654_at	Acp2	acid phosphatase 2, lysosomal	11432	2	+	91043086	91052300	438.9	537.7	580.4	445.3	435.9	427.4	410.1	418.9	436.1	407.6	461.1	487.64	426.867	0.875373	0.747
1451257_at	Acsl6	acyl-CoA synthetase long-chain family member 6	216739	11	+	54117325	54175041	1733.8	2188.7	2435.2	1880.2	1973.7	1870.2	1544.2	1470.5	1323.8	1381	1335	2042.32	1487.45	0.728314	0.511
1416617_at	Acss1	acyl-CoA synthetase short-chain family member 1	68738	2	-	150443846	150493976	1815.6	1518.9	1504.8	1310.6	1415.5	1453.7	2780.5	688.8	2191.8	2757.8	1260.8	1513.08	1855.57	1.22635	0.764
1422478_a_at	Acss2	acyl-CoA synthetase short-chain family member 2	60525	2	+	155343778	155388479	674	828.7	731.1	556.9	706.3	1165	1015.6	936.2	1262.7	812	1137	699.4	1054.75	1.50808	0.431
1435605_at	Actr3b	ARP3 actin-related protein 3 homolog B (yeast)	242894	5	+	25265843	25356159	396.5	472.5	509.3	398.9	386.4	391	325.1	206.3	345.5	362.3	384.7	432.72	335.817	0.77606	0.662
1427943_at	Acyp2	acylphosphatase 2, muscle type	75572	11	-	30405991	30549396	306.5	385.3	344.4	265.2	304	314.6	284.6	251.4	359.8	352.5	301.1	321.08	310.667	0.967568	0.992
1435293_at	Adam22	a disintegrin and metallopeptidase domain 22	11496	5	-	8092299	8368081	788.7	871.4	663	527.3	684.9	783.4	554	523.6	809.4	825.8	708.3	707.06	700.75	0.991076	0.944
1447946_at	Adam23	a disintegrin and metallopeptidase domain 23	23792	1	+	63492477	63643089	122.1	100.7	101.3	77.3	76.6	71.4	61.2	133.7	80.8	131.8	148.7	95.6	104.6	1.09414	0.978
1416094_at	Adam9	a disintegrin and metallopeptidase domain 9 (meltrin gamma)	11502	8	-	26060082	26127394	1528.7	1915.1	1887.2	1391	1758.9	1531.6	2041.6	1358.1	1880.1	2032.2	1972.6	1696.18	1802.7	1.0628	0.788
1421960_at	Adcy3	adenylate cyclase 3	104111	12	+	4133396	4213524	1187.3	1309.3	1075.6	877.1	904.2	989.6	656.3	738.9	935.9	824.7	805.6	1070.7	825.167	0.77068	0.686
1445639_at	Adgb	androglobin	215772	10	-	10335797	10339665	361.9	337.2	264	275.6	319.5	428.5	273.2	271	339.6	343.7	259.8	311.64	319.3	1.02458	0.926
1439017_x_at	Adipor1	adiponectin receptor 1	72674	1	+	136312043	136328918	1229.8	1537.8	1519.6	1147.6	1258.7	1347.3	1491.1	1228.5	1292.8	1118.8	1365.3	1338.7	1307.3	0.976544	0.979
1454799_at	Agpat9	1-acylglycerol-3-phosphate O-acyltransferase 9	231510	5	+	101275247	101328121	154.7	159.1	167.9	116.2	144.1	98.2	137.2	72.8	109.9	151.6	76.4	148.4	107.683	0.725629	0.717
1425221_at	Agr3	anterior gradient homolog 3 (Xenopus laevis)	403205	12	+	36652207	36676317	979	844.3	859.3	655.9	797.9	962.5	924.9	620.4	1081.7	825.3	966.4	827.28	896.867	1.08412	0.738
1418332_a_at	Agtpbp1	ATP/GTP binding protein 1	67269	13	-	59594764	59658680	673.9	833.1	810.6	650.5	791.2	862.8	484.7	543.8	870.7	698.1	587.2	751.86	674.55	0.897175	0.908
1460596_at	Agtrap	angiotensin II, type I receptor-associated protein	11610	4	-	147451169	147462173	189.3	225.6	166.9	156.9	172.4	253.4	184.7	171.3	274.9	224.8	250.8	182.22	226.65	1.24383	0.609
1435512_at	AI836003	expressed sequence AI836003	239650	15	+	97998236	98000565	1085.1	1149.7	1475.9	1184.9	1057.2	1968.6	1540.6	1071	1414.6	1153.2	1563.1	1190.56	1451.85	1.21947	0.703
1420679_a_at	Aig1	androgen-induced 1	66253	10	-	13372514	13588636	562	712.6	704.6	561.7	677.5	665.1	635.4	499	612.2	611.9	578.4	643.68	600.333	0.932658	0.904
1422184_a_at	Ak1	adenylate kinase 1	11636	2	+	32485023	32490572	978.2	1038	973.2	854.3	714	722.7	474.4	641.3	642.1	578.1	628.6	911.54	614.533	0.67417	0.402
1456591_x_at	Akap3	A kinase (PRKA) anchor protein 3	11642	6	+	126803115	126824326	14.5	23.4	25	32.9	13.5	20.8	1.2	19.6	9.4	40.2	20.1	21.86	18.55	0.848582	0.93
1416921_x_at	Aldoa	aldolase A, fructose-bisphosphate	11674	7	-	133938749	133942697	5244.9	5451.7	5670.8	4656.4	5257	7959.7	6026.8	6997.1	7038.8	5300.1	6962.3	5256.16	6714.13	1.27738	0.644
1453782_at	Ankrd33b	ankyrin repeat domain 33B	67434	15	-	31253709	31297514	39.9	34.4	11.2	12.5	10	15.3	22.9	37.1	56.5	47.9	39.5	21.6	36.5333	1.69136	0.777
1460449_at	Anks1b	ankyrin repeat and sterile alpha motif domain containing 1B	77531	10	+	89336253	90436049	110.8	106.2	79.9	47.4	77.4	65.2	63	70.7	116	131.4	145.7	84.34	98.6667	1.16987	0.849
1452291_at	Arap2	ArfGAP with RhoGAP domain, ankyrin repeat and PH domain 2	212285	5	-	62993684	63157416	513.4	650.5	710.6	506.1	727.3	753	696.4	452.4	531.5	582.4	400.2	621.58	569.317	0.915919	0.945
1424250_a_at	Arhgef3	Rho guanine nucleotide exchange factor (GEF) 3	71704	14	+	28051224	28217090	326.9	306.7	301.6	175	264.8	176.6	291.8	266.1	302.2	246.6	227.2	275	251.75	0.915455	0.883
1456472_at	Armc4	armadillo repeat containing 4	74934	18	-	7088230	7297899	611.6	496.5	521.4	443	553.2	737.1	540.3	523.9	813.7	446	648.1	525.14	618.183	1.17718	0.777
1427002_s_at	Arsg	arylsulfatase G	74008	11	+	109334687	109434641	137.1	132.6	127.8	88.1	107.2	117.8	84.8	112.9	122.9	131.3	112.8	118.56	113.75	0.95943	0.943
1435036_at	Aspg	asparaginase homolog (S. cerevisiae)	104816	12	+	113344893	113365784	31.4	29.7	39.1	51.9	12.9	50.6	61.5	39.9	71.6	45.2	29.2	33	49.6667	1.50505	0.732
1436544_at	Atp10d	ATPase, class V, type 10D	231287	5	+	72594567	72690010	1090.1	1242.6	1239.7	975.9	1128.2	1615.7	1220.6	1290.6	1205.7	1135	908.4	1135.3	1229.33	1.08283	0.899
1452326_at	Atp2c2	ATPase, Ca++ transporting, type 2C, member 2	69047	8	+	122223908	122281618	296.8	187.5	183.6	122.2	188.8	209.1	411.5	105.8	391	461.1	221	195.78	299.917	1.53191	0.681
1448211_at	Atp6v0e2	ATPase, H+ transporting, lysosomal V0 subunit E2	76252	6	+	48487567	48491797	1136.8	1242	1553.3	1072.4	1114.7	1324.9	1436	878.7	935.1	1337.5	1447.6	1223.84	1226.63	1.00228	0.913
1438604_at	Atp8b3	ATPase, class I, type 8B, member 3	67331	10	-	79982329	80001869	100.6	93.6	93	63.2	64.4	82.8	60.7	118.9	57.2	51.7	78.2	82.96	74.9167	0.903046	0.754
1415932_x_at	Atp9a	ATPase, class II, type 9A	11981	2	-	168459937	168567300	1021.1	1176	1212.6	1031	1044.6	872.5	1026.8	776.8	1001.8	1184.4	1053.3	1097.06	985.933	0.898705	0.828
1419922_s_at	Atrnl1	attractin like 1	226255	19	+	57685523	58207828	164	333.6	320.2	231	278.8	1359.2	1214.4	1200.4	1320.3	1167	1265	265.52	1254.38	4.72425	0.00123
1444897_at	AU017263	expressed sequence AU017263	104936	12	+	99344145	99345087	248.1	224.1	212.1	167.3	201.7	176.6	197.8	240.3	264.1	242.3	138.2	210.66	209.883	0.996313	0.963
1455144_s_at	AU040829	expressed sequence AU040829	216831	11	-	64815540	64976463	1030.7	921.7	851.8	739.1	782.8	1112.9	1055.9	795.1	1177	919.1	954.5	865.22	1002.42	1.15857	0.647
1450794_at	Avp	arginine vasopressin	11998	2	-	130406412	130408277	67.3	77	65.5	47.1	58	49.3	50	40.7	58.5	62.6	55.2	62.98	52.7167	0.837038	0.791
1437770_at	AW557046	expressed sequence AW557046	106074	15	+	8447708	8448440	125.7	177.2	102.8	95.6	90.7	108	74.7	57.6	90.1	111.4	62.1	118.4	83.9833	0.709319	0.77
1436286_at	B830017H08Rik	RIKEN cDNA B830017H08 gene	433004	16	+	17833211	17835112	288.5	382.4	376.7	418.2	293.3	122.4	146.7	80.5	124.6	89.4	85.9	351.82	108.25	0.307686	0.152
1415732_at	Bat5	HLA-B associated transcript 5	193742	17	+	35226235	35239932	1494.1	1595.2	1572	1203.6	1373.2	1134.6	1443	808.7	1235.1	1591.3	1281.3	1447.62	1249	0.862795	0.841
1437310_at	Bbs1	Bardet-Biedl syndrome 1 (human)	52028	19	-	4886883	4906627	707.5	809.7	587.5	508.9	591	680.8	541.8	585.8	646.5	593.4	449.4	640.92	582.95	0.909552	0.862
1454684_at	Bbs7	Bardet-Biedl syndrome 7 (human)	71492	3	-	36472064	36512311	653.2	515	455.3	338.2	380.9	559.6	311.6	345.9	594.4	385.4	497.7	468.52	449.1	0.95855	0.998
1440913_at	BC037704	cDNA sequence BC037704	269087	19	+	43675182	43676252	40.3	101.3	86.6	72.1	57.3	52.6	95.8	50.5	42.1	42.2	80.3	71.52	60.5833	0.847082	0.909
1439446_at	BC048507	cDNA sequence BC048507	408058	13	+	67964273	67964854	36.7	35.7	12.3	15	14.9	29.1	21.5	28	18.9	11.8	38.8	22.92	24.6833	1.07693	0.979
1441979_at	BC060267	cDNA sequence BC060267	212516	6	-	115760746	115788430	78.3	52.3	94.4	75.9	85.8	101.4	101.6	116.9	90.7	55.5	79.8	77.34	90.9833	1.17641	0.88
1415936_at	Bcar3	breast cancer anti-estrogen resistance 3	29815	3	+	122122697	122233098	422.2	419.1	420.1	288.6	405.9	428.2	378.8	244.7	557.9	571.2	479.6	391.18	443.4	1.13349	0.719
1423572_at	Bcl2l2	BCL2-like 2	12050	14	+	55502261	55507071	659.8	829.9	760.4	643.8	780.3	829.4	825.6	702.6	737.1	800.1	639	734.84	755.633	1.0283	0.904
1421818_at	Bcl6	B-cell leukemia/lymphoma 6	12053	16	-	23965137	23988698	739	596.7	370.5	415.5	445.1	1334.6	449.1	718.5	786.2	729.1	300.6	513.36	719.683	1.40191	0.835
1451574_at	Bcl9	B-cell CLL/lymphoma 9	77578	3	-	97008550	97020430	250.7	211.6	167.2	107	149.1	144.9	123.3	80.4	231.9	234.8	131.7	177.12	157.833	0.89111	0.986
1429273_at	Bmper	BMP-binding endothelial regulator	73230	9	+	23027519	23289646	662.5	1103.1	657.5	807.9	857	774.4	515.6	595	737.2	469.1	998.5	817.6	681.633	0.8337	0.851
1450178_at	Brdt	bromodomain, testis-specific	114642	5	+	107760212	107779760	95.7	102.1	70.3	46.8	60.9	92.9	52.1	67.3	87.2	57.1	55.7	75.16	68.7167	0.914272	0.931
1426930_at	Brunol4	bruno-like 4, RNA binding protein (Drosophila)	108013	18	-	25836380	25912484	264.4	414.4	347	281.9	335.8	382.3	232.2	303	373.8	522.6	388.2	328.7	367.017	1.11657	0.85
1455771_at	Bzrap1	benzodiazapine receptor associated protein 1	207777	11	+	87574042	87599430	418.8	459.1	439.5	369.2	454.8	387.5	449.2	364.2	462.3	543.7	416.6	428.28	437.25	1.02094	0.881
1458386_at	C030009J22Rik	RIKEN cDNA C030009J22 gene	320436	12	+	102271479	102272493	337.6	342.5	270.5	238	296.3	364.6	248	271.1	352.2	321.1	183.4	296.98	290.067	0.976721	0.99
1441369_at	C030017B01Rik	RIKEN cDNA C030017B01 gene	77524	18	+	40542130	40543026	132.8	160.9	94.7	55.9	137.4	179.7	67.8	117.9	131.7	112.7	87.1	116.34	116.15	0.998367	0.997
1446236_at	C230072F16Rik	RIKEN cDNA C230072F16 gene	320784	17	+	80926774	80927458	371.9	268	377.2	289.4	305.7	457.8	316	376.2	390.8	256.4	348.1	322.44	357.55	1.10889	0.878
1456936_at	Cabp4	calcium binding protein 4	73660	19	-	4135422	4139609	18.8	28.5	22.2	21.9	22.2	22.8	21.1	27.1	48	34.1	24.8	22.72	29.65	1.30502	0.792
1427974_s_at	Cacna1d	calcium channel, voltage-dependent, L type, alpha 1D subunit	12289	14	-	30853124	31304342	717.6	648.8	615.5	488.3	679.4	550.8	351.3	706.5	524.7	490.7	496	629.92	520	0.825502	0.607
1456401_at	Cacnb2	calcium channel, voltage-dependent, beta 2 subunit	12296	2	+	14525932	14908560	163.6	207.6	132.2	121.2	144.8	152.1	110.7	113.1	166.4	182.1	130.6	153.88	142.5	0.926046	0.961
1448656_at	Cacnb3	calcium channel, voltage-dependent, beta 3 subunit	12297	15	+	98462650	98474961	663	771.4	820.6	704.7	657.7	648.7	653.1	616.6	690.5	763.2	681.4	723.48	675.583	0.933797	0.85
1417365_a_at	Calm1	calmodulin 1	12313	12	+	101437750	101448016	4722.9	5632.9	4313	3588.3	3959.7	3588.4	3434.9	3287	4326.2	3931.9	4502.7	4443.36	3845.18	0.865377	0.816
1457311_at	Camk2a	calcium/calmodulin-dependent protein kinase II alpha	12322	18	+	61085285	61147806	77.1	109.8	106.2	109.3	111.7	81.4	67.2	77.5	71.7	92.6	52.5	102.82	73.8167	0.717921	0.547
1456844_at	Camk2d	calcium/calmodulin-dependent protein kinase II, delta	108058	3	+	126299890	126547972	908.2	1028	1079.8	969.6	851.5	633.6	700.4	748.7	603.9	744.6	497.3	967.42	654.75	0.6768	0.216
1429204_at	Camk2n2	calcium/calmodulin-dependent protein kinase II inhibitor 2	73047	16	-	20619287	20621351	150.5	197	180.5	117.8	145.4	169.7	110.5	145.3	184.7	259.4	243	158.24	185.433	1.17185	0.822
1426901_s_at	Camta2	calmodulin binding transcription activator 2	216874	11	-	70482967	70501436	517.2	600.8	419	461.8	527.6	612.9	420.7	494.7	515.2	489.5	384.5	505.28	486.25	0.962338	0.939
1429891_at	Capsl	calcyphosine-like	75568	15	+	9365782	9395790	613.6	555.5	590.8	526.1	638.5	687.5	647.3	465.8	784.6	551.5	574.2	584.9	618.483	1.05742	0.792
1427146_at	Carns1	carnosine synthase 1	107239	19	-	4164325	4166013	652.7	671.9	651	411.2	511.6	377.3	337.5	347.2	306.9	300.3	182.9	579.68	308.683	0.532506	0.39
1422825_at	Cartpt	CART prepropeptide	27220	13	-	100668438	100670638	635.9	703.1	869.9	646.1	582	312.4	301.4	380.8	493.9	393.9	384.5	687.4	377.817	0.549631	0.341
1455397_at	Caskin1	CASK interacting protein 1	268932	17	+	24625727	24645852	85.9	71.2	51.4	42.9	45	72.5	47.8	70.2	74.6	91.8	55.3	59.28	68.7	1.15891	0.873
1419198_at	Cbx8	chromobox homolog 8 (Drosophila Pc class)	30951	11	-	118899749	118902227	235.2	304.3	271.5	240.3	239.3	242.6	188.7	177.9	226.4	205.9	165.8	258.12	201.217	0.779547	0.617
1436426_at	Cc2d2a	coiled-coil and C2 domain containing 2A	231214	5	+	44053684	44132209	623.8	516.3	317.3	429.5	545	727.1	463.9	492.1	725.8	543.3	434	486.38	564.367	1.16034	0.824
1445127_at	Ccbe1	collagen and calcium binding EGF domains 1	320924	18	-	66216509	66451492	23.7	19.3	43.2	17.2	16.1	33.1	11.6	28.3	29.6	15.4	32.3	23.9	25.05	1.04812	0.99
1434983_at	Ccdc108	coiled-coil domain containing 108	241116	1	-	74948653	74982173	301.3	253.2	186.7	167	213.2	252.7	206.1	217	367.2	278.1	210.2	224.28	255.217	1.13794	0.843
1436285_at	Ccdc113	coiled-coil domain containing 113	244608	8	+	98057999	98082788	343.9	336.6	321.9	281.5	324.6	393.1	357.3	296.4	412.7	276.6	291.2	321.7	337.883	1.05031	0.872
1434313_at	Ccdc126	coiled-coil domain containing 126	57895	6	+	49269351	49291580	506.1	603.5	602.8	404.9	521.4	460.1	621.5	296.6	525.8	597.5	744.6	527.74	541.017	1.02516	0.84
1453904_at	Ccdc146	coiled-coil domain containing 146	75172	5	-	20798779	20930495	49.6	51	40.7	30.6	46.4	89	39.4	37.6	57.4	39.7	39.4	43.66	50.4167	1.15476	0.862
1456766_at	Ccdc151	coiled-coil domain containing 151	77609	9	-	21794314	21807078	447.1	538.1	537.8	539.8	476.7	459.8	553.3	349	631.5	420.1	364.9	507.9	463.1	0.911794	0.938
1455055_at	Ccdc157	coiled-coil domain containing 157	216516	11	-	4041128	4060296	867.8	1226.8	1003.9	765.1	795.3	1086.1	779	606.8	989.7	721.4	761.1	931.78	824.017	0.884347	0.911
1430638_at	Ccdc30	coiled-coil domain containing 30	73332	4	-	118996443	119088126	159.3	196.1	232.4	172.7	177.4	231.3	127.7	213.3	146.7	146.4	160.3	187.58	170.95	0.911344	0.823
1429781_s_at	Ccdc39	coiled-coil domain containing 39	51938	3	-	33711282	33743232	406.4	356.6	360.4	286.2	375.1	623.7	482	490.8	550.9	180.6	485.9	356.94	468.983	1.3139	0.797
1439864_at	Ccdc40	coiled-coil domain containing 40	207607	11	+	119089885	119126526	637.4	633.1	618.4	599.4	692.3	753.1	688.4	588	661.3	576.1	589.5	636.12	642.733	1.0104	0.927
1460051_at	Ccdc64b	coiled-coil domain containing 64B	212733	17	+	23797489	23805586	128.3	113.9	167.4	111.4	141	145.7	126.2	134	99.7	93.9	92.5	132.4	115.333	0.871098	0.785
1451578_at	Ccdc65	coiled-coil domain containing 65	105833	15	+	98538657	98553764	219.4	232.8	228.6	176.9	248.7	186.6	143.3	120.7	164.1	158.8	166	221.28	156.583	0.707625	0.445
1428570_at	Ccnc	cyclin C	51813	4	+	21654849	21675109	207.4	213.6	191.5	140	198.6	190.4	129.3	121.8	178.9	112.3	138.7	190.22	145.233	0.763502	0.718
1436913_at	Cdc14a	CDC14 cell division cycle 14 homolog A (S. cerevisiae)	229776	3	-	115975471	116126950	2297.4	2152.2	1658	1382.8	1958.4	1958.8	2602.3	1165.9	2393.1	2655.6	1631.1	1889.76	2067.8	1.09421	0.789
1460429_at	Cdc5l	cell division cycle 5-like (S. pombe)	71702	17	-	45528838	45570656	1609.5	1814.1	1985.3	1767.4	1768.8	2197.6	1936.8	1404	1808.3	1798.5	1752.5	1789.02	1816.28	1.01524	0.828
1418602_at	Cdh15	cadherin 15	12555	8	+	125372273	125391297	128.3	111.3	135.1	85.3	90.1	81.4	89.2	57.5	69.9	56	47.9	110.02	66.9833	0.608829	0.542
1456937_at	Cdh26	cadherin-like 26	381409	2	+	178165311	178222071	2181.5	2109.9	2325.8	1883.3	2025.7	2611.8	2053.2	2066.6	2402.6	2057.3	2702.3	2105.24	2315.63	1.09994	0.761
1450466_at	Cdk5r2	cyclin-dependent kinase 5, regulatory subunit 2 (p39)	12570	1	+	74901602	74904306	88.4	140.8	129.3	104.8	142.5	133.5	98.5	133.6	97.4	106.6	82.9	121.16	108.75	0.897573	0.8
1452618_at	Cdk5rap2	CDK5 regulatory subunit associated protein 2	214444	4	-	69884057	70071401	101.6	131.4	112.6	96.3	109.9	131.5	117.8	101.5	173.8	131.6	144.1	110.36	133.383	1.20862	0.647
1449229_a_at	Cdkl2	cyclin-dependent kinase-like 2 (CDC2-related kinase)	53886	5	-	92435181	92472044	852.8	862.7	855.8	754	870.3	848.4	808	624.6	781	695.3	601.8	839.12	726.517	0.865808	0.741
1433969_at	Cdkl4	cyclin-dependent kinase-like 4	381113	17	-	80922889	80963174	854.2	940.5	793.3	793	741.6	924.3	721.8	550.3	794.7	698.9	552.6	824.52	707.1	0.85759	0.81
1428680_at	Cds1	CDP-diacylglycerol synthase 1	74596	5	+	102194148	102252871	1684	1948.5	1760.4	1589.2	1630.3	1700.3	1864.9	1106.7	1399.5	1680.2	1575.5	1722.48	1554.52	0.902487	0.875
1436617_at	Cetn4	centrin 4	207175	3	-	37207548	37211368	2541.4	2006.3	2180	1866.5	1936	2283.4	2064	1321.6	2185.8	2202.2	2227.9	2106.04	2047.48	0.972196	0.895
1429808_at	Cfap57	cilia and flagella associated protein 57	68625	4	-	118554550	118569460	317.2	261.7	205.8	230.7	266.5	300.1	256.7	282.8	254	249.4	145.7	256.38	248.117	0.967769	0.928
1418149_at	Chga	chromogranin A	12652	12	+	103793178	103803237	1604.8	1782.6	1861.9	1452.7	1426.4	1431.2	1131.5	1067.6	1128.7	1020.3	1093.5	1625.68	1145.47	0.704608	0.402
1415885_at	Chgb	chromogranin B	12653	2	+	132607013	132620808	375.2	365.9	415	360.7	342.5	466.8	316.1	342.9	276.6	470	365.4	371.86	372.967	1.00298	0.977
1428977_at	Chst8	carbohydrate (N-acetylgalactosamine 4-0) sulfotransferase 8	68947	7	-	35459486	35597730	159.5	200.2	174.3	123.9	145.9	187.3	122.6	97.6	154.5	140.9	172.9	160.76	145.967	0.907979	0.959
1417956_at	Cidea	cell death-inducing DNA fragmentation factor, alpha subunit-like effector A	12683	18	+	67503217	67527448	195.7	168.6	280.8	214.3	288.2	147.1	334.3	155.5	93.6	247.1	116.5	229.52	182.35	0.794484	0.872
1455106_a_at	Ckb	creatine kinase, brain	12709	12	-	112907565	112910549	3925.8	4304	4092	3648.4	3631.6	4720.5	3820.8	3700.6	4415.3	4358.2	4921.4	3920.36	4322.8	1.10265	0.684
1455326_at	Clec16a	C-type lectin domain family 16, member A	74374	16	+	10545479	10744964	241.2	320.9	274.8	253.4	262.3	275.1	276.5	155.3	299.7	263.1	279.4	270.52	258.183	0.954396	0.918
1457829_at	Clgn	calmegin	12745	8	+	85913789	85950728	1973.5	2302.5	2107.3	1687.8	1747.9	1532.5	1237	1523.7	1308.5	1459.1	1260.5	1963.8	1386.88	0.706224	0.402
1429574_at	Clic3	chloride intracellular channel 3	69454	2	+	25312362	25314292	178	187.8	178.3	159.5	154.3	137.2	120.7	143.2	134.8	187.5	115.6	171.58	139.833	0.814975	0.7
1427278_at	Clip4	CAP-GLY domain containing linker protein family, member 4	78785	17	+	72119030	72199504	227.8	152.1	155	140.3	164.2	159.6	146.8	125	171.3	175.2	121.6	167.88	149.917	0.892999	0.888
1441165_s_at	Clstn2	calsyntenin 2	64085	9	-	97344813	97933586	2688.9	3254.9	2281.2	2000.1	2498.5	2878	1990.7	2321.6	2497.7	2414.9	2070.5	2544.72	2362.23	0.928288	0.896
1450484_a_at	Cmpk2	cytidine monophosphate (UMP-CMP) kinase 2, mitochondrial	22169	12	+	27154079	27164702	519.5	582.7	515	458.3	519.3	492.6	465.8	422.7	492.2	477.1	363.3	518.96	452.283	0.871519	0.732
1422181_at	Cnga2	cyclic nucleotide gated channel alpha 2	12789	X	+	69237213	69255557	1514.1	1990.5	2106.2	1636.2	1547.5	1465.7	1368.6	982.9	1365.8	1133.1	1339.5	1758.9	1275.93	0.725416	0.597
1445339_at	Cnga4	cyclic nucleotide gated channel alpha 4	233649	7	+	112553081	112557252	467.3	456.8	656.3	504.8	458.8	314.6	253.7	260.9	248.2	205.9	164.2	508.8	241.25	0.474155	0.231
1433983_at	Cnksr3	Cnksr family member 3	215748	10	+	3134303	3227479	1241.9	1459	1276	1190.6	1390.2	1379.3	1381.2	898.6	1454.6	1330.8	1753.1	1311.54	1366.27	1.04173	0.764
1438782_at	Cntn4	contactin 4	269784	6	+	105627738	106624264	1957.3	2453.9	1624.4	1423.7	1796	2063.5	1250.3	1735.3	2051.1	1389.7	1605	1851.06	1682.48	0.90893	0.883
1419044_at	Cntnap4	contactin associated protein-like 4	170571	8	+	115093942	115406607	44.9	45.4	44.1	36.4	70.3	84.5	32.1	54.6	51.9	77.9	69.1	48.22	61.6833	1.27921	0.795
1417745_at	Cpn1	carboxypeptidase N, polypeptide 1	93721	19	-	44030799	44061010	79.5	70.4	102.5	71	54.7	37.7	56.6	56.9	69.4	40.4	58.6	75.62	53.2667	0.704399	0.677
1419295_at	Creb3l1	cAMP responsive element binding protein 3-like 1	26427	2	-	91822484	91864327	307.2	259.2	343.2	292.6	346.9	316.1	510.9	202.4	339.5	548.3	264.4	309.82	363.6	1.17358	0.791
1427338_at	Crocc	ciliary rootlet coiled-coil, rootletin	230872	4	-	140572552	140616460	137	98.6	85.1	109.2	121.2	168.8	65.8	103.4	169	118.7	159.7	110.22	130.9	1.18762	0.818
1426383_at	Cry2	cryptochrome 2 (photolyase-like)	12953	2	-	92251416	92274226	526.7	543.1	467.8	464.2	517.9	500.1	421.4	339.5	519.2	591.8	551.9	503.94	487.317	0.967013	0.942
1416776_at	Crym	crystallin, mu	12971	7	-	127329897	127345502	495.7	639.5	586.7	522.9	484.2	831.4	354.7	624.3	903.9	440	980.6	545.8	689.15	1.26264	0.823
1438059_at	Ctxn3	cortexin 3	629147	18	+	57477434	57478133	804.2	912.8	1047.5	826.4	896	868.3	894.8	596.5	739.3	695.8	616	897.38	735.117	0.819181	0.726
1428283_at	Cyp2s1	cytochrome P450, family 2, subfamily s, polypeptide 1	74134	7	-	26587494	26601549	426.5	316.1	472.9	311.6	421.6	452.6	718	353.2	434.1	377.6	335.9	389.74	445.233	1.14239	0.847
1443327_at	D130043K22Rik	RIKEN cDNA D130043K22 gene	210108	13	+	24936999	24993139	569.9	626	544.6	447.1	576.6	500.1	323.8	422	433.5	379.8	312.4	552.84	395.267	0.714975	0.491
1434428_at	D330028D13Rik	RIKEN cDNA D330028D13 gene	231946	6	+	49317737	49339901	468.4	465.8	564.1	395.9	497.9	449.6	691.2	258.5	430.7	678.3	510.4	478.42	503.117	1.05162	0.82
1435366_at	D430042O09Rik	RIKEN cDNA D430042O09 gene	233865	7	+	132851389	133018311	310.2	255.6	433.2	357.7	380.5	353.5	334.1	294.5	277.1	216.6	163.3	347.44	273.183	0.786275	0.753
1444452_at	D930002L09Rik	RIKEN cDNA D930002L09 gene	18526	3	-	45401346	45402002	82.4	79.1	65.5	45.8	79.5	46.7	57.7	47.5	47.8	57.9	46.1	70.46	50.6167	0.718374	0.669
1426915_at	Dapk1	death associated protein kinase 1	69635	13	+	60703307	60864547	988.6	1116.1	901.1	749.6	917.1	979.3	1150	657.9	1315.8	1375.7	1315.3	934.5	1132.33	1.2117	0.564
1459661_at	Dcdc2a	doublecortin domain containing 2a	195208	13	+	25210256	25210706	1323.7	1227.3	1910.8	1333.2	1139.7	1171.9	532.2	694.7	774.1	545.5	489	1386.94	701.233	0.505597	0.471
1436532_at	Dclk3	doublecortin-like kinase 3	245038	9	+	111341584	111392115	323.3	424.7	327.7	269.8	300.3	329.9	256.7	176.6	252.9	301.7	231	329.16	258.133	0.784218	0.75
1432271_a_at	Dcun1d5	DCN1, defective in cullin neddylation 1, domain containing 5 (S. cerevisiae)	76863	9	+	7184565	7207031	745.8	932.1	903.5	703.5	732.6	824.1	822.8	572	951.8	822.4	1125.2	803.5	853.05	1.06167	0.79
1439096_at	Ddo	D-aspartate oxidase	70503	10	+	40349816	40369737	317.7	400.7	323.3	324.1	474.8	437.7	358.9	235.5	306.4	250.1	332.9	368.12	320.25	0.869961	0.887
1455526_at	Diras1	DIRAS family, GTP-binding RAS-like 1	208666	10	-	80482334	80488122	123.3	175.1	153.4	115.6	128.6	124.5	141.4	81.9	162.2	123.6	141.4	139.2	129.167	0.927921	0.994
1437927_at	Dlg2	discs, large homolog 2 (Drosophila)	23859	7	+	98239295	99597599	35.6	45.4	14.7	36.3	47.3	37.5	17.7	28.8	27.2	40.6	26.8	35.86	29.7667	0.83008	0.869
1436381_at	Dlgap3	discs, large (Drosophila) homolog-associated protein 3	242667	4	+	126850123	126914265	105.5	161.8	102.2	112.3	107.4	108.4	103	111.9	163.2	117.9	145.8	117.84	125.033	1.06104	0.904
1428781_at	Dmkn	dermokine	73712	7	+	31548774	31566084	2280.4	2053.2	2271.2	1933.2	2282.2	2364.9	2476.7	2117.4	2408.4	1931.2	1591.5	2164.04	2148.35	0.99275	0.993
1429573_at	Dmrtc1a	DMRT-like family C1a	70887	X	-	100098560	100104026	118.3	144.2	102.3	90.8	101.2	73.5	67.6	41.6	61	96.2	76.3	111.36	69.3667	0.622905	0.561
1421544_at	Dnahc11	dynein, axonemal, heavy chain 11	13411	12	-	119116454	119437516	178.6	177.2	121.7	117.1	215.1	246.1	123.1	195.6	255.3	204.4	99.7	161.94	187.367	1.15701	0.899
1438763_at	Dnahc2	dynein, axonemal, heavy chain 2	327954	11	-	69234310	69362610	412	220.7	269.3	230.2	370.6	380.5	250.4	290.8	280.5	313.1	222.3	300.56	289.6	0.963535	0.967
1440456_at	Dnahc7a	dynein, axonemal, heavy chain 7A	627872	1	-	53698026	53698695	60.3	57.9	73.4	41.7	77.2	64.7	49.2	68.6	48.5	60.3	20.1	62.1	51.9	0.835749	0.791
1437094_x_at	Dnaic1	dynein, axonemal, intermediate chain 1	68922	4	+	41516826	41585190	283.8	244.2	267.5	241.5	291.9	324.7	248.4	251.9	304.8	271.1	274.1	265.78	279.167	1.05037	0.826
1436296_x_at	Dnaic2	dynein, axonemal, intermediate chain 2	432611	11	+	114588725	114619200	585.9	570.8	454.6	361.4	520.9	630.2	601	459.2	617	513.9	593.6	498.72	569.15	1.14122	0.734
1431119_at	Dnajb13	DnaJ (Hsp40) related, subfamily B, member 13	69387	7	-	107651528	107663324	382	378.9	490.8	394.1	390.1	299.6	356.4	288.5	349.6	254.6	264.8	407.18	302.25	0.742301	0.508
1429468_at	Dnajb14	DnaJ heat shock protein family (Hsp40) member B14	70604	3	+	137914682	137916560	646.3	835.4	621	576.7	764.5	647.2	496.8	299.7	633.3	688.2	478.1	688.78	540.55	0.784793	0.77
1430561_at	Dnajb14	DnaJ (Hsp40) homolog, subfamily B, member 14	70604	3	+	137530638	137571895	465.8	449.2	382	304.4	377.4	376.7	375.7	296.6	448.3	404.9	369.5	395.76	378.617	0.956683	0.997
1417441_at	Dnajc12	DnaJ (Hsp40) homolog, subfamily C, member 12	30045	10	+	62849364	62871569	595.6	853.6	362.7	798.7	681.1	631.8	416.3	390.3	559.6	768.6	705.9	658.34	578.75	0.879105	0.942
1455379_at	Dnali1	dynein, axonemal, light intermediate polypeptide 1	75563	4	-	124732582	124742901	626.5	525.4	673.2	541.3	571.6	864.4	679	642.7	811.6	636	685.9	587.6	719.933	1.22521	0.618
1423671_at	Dner	delta/notch-like EGF-related receptor	227325	1	-	84366413	84692796	2396	2839.4	2799.2	2221.1	2757.2	3053.4	2416.4	1783.1	2090.3	2798.8	2517.5	2602.58	2443.25	0.93878	0.982
1460365_a_at	Dnm1	dynamin 1	13429	2	-	32163990	32208824	1519.4	1611.7	1884.1	1311.3	1584.6	1323.8	1104.2	1353.7	1169	1156.8	1261.4	1582.22	1228.15	0.776219	0.532
1418950_at	Drd2	dopamine receptor 2	13489	9	+	49148766	49215319	119.1	154.3	140.6	70.4	107.7	94.3	67.6	75.5	98.6	60.7	88.4	118.42	80.85	0.682739	0.703
1425822_a_at	Dtx1	deltex 1 homolog (Drosophila)	14357	5	-	121130272	121161678	986.6	1245.8	1165	954	876.1	857.7	724.8	570.3	611.1	764.8	886.2	1045.5	735.817	0.703794	0.55
1431422_a_at	Dusp14	dual specificity phosphatase 14	56405	11	-	83861546	83881859	855.9	944.8	1070.6	820	910.8	1013.7	907.6	480.5	947.3	822.5	978.5	920.42	858.35	0.932563	0.966
1453205_at	Dydc1	DPY30 domain containing 1	69496	14	+	41886199	41905484	34.3	35.1	45.2	40.3	30.2	56.8	29.8	28.8	31.3	21.3	30.1	37.02	33.0167	0.89186	0.927
1453400_at	Dydc2	DPY30 domain containing 2	71200	14	-	41862497	41882363	108.1	89.2	69.4	75.8	102.4	103	69.4	98.1	114.4	68	115.9	88.98	94.8	1.06541	0.942
1428637_at	Dyrk2	dual-specificity tyrosine-(Y)-phosphorylation regulated kinase 2	69181	10	-	118855601	118857048	1670.2	1745.2	1433.8	1122.1	1512.4	1645	1566.5	1017.7	1958.4	2053.2	1154.4	1496.74	1565.87	1.04618	0.854
1436918_at	Dyrk2	dual-specificity tyrosine-(Y)-phosphorylation regulated kinase 2	69181	10	-	118856871	118858776	456	685.2	369.6	370	433.9	565.1	511	479.3	660.4	627.3	549	462.94	565.35	1.22122	0.744
1436354_at	Dzip1l	DAZ interacting protein 1-like	72507	9	+	99530013	99569675	302.2	298	254.2	177.8	189.6	304.3	158.7	214.1	298.1	151.5	256.1	244.36	230.467	0.943144	0.965
1446270_at	E030042O20Rik	RIKEN cDNA E030042O20 gene	320474	NA	NA	NA	NA	10.2	31.6	33.5	20.9	26	32.8	22.8	21.5	26.7	45.7	14.1	24.44	27.2667	1.11566	0.908
1458419_at	E130215H24Rik	RIKEN cDNA E130215H24 gene	109344	2	+	150667493	150668931	89.4	63.2	98.2	72.1	77.2	80.6	139	74.3	68.1	65.2	85.1	80.02	85.3833	1.06702	0.922
1433673_at	E130309D14Rik	RIKEN cDNA E130309D14 gene	432582	11	+	74433106	74455018	82.4	61.1	78.8	51.4	56.8	68.8	47.1	60.5	47.9	61.6	55.7	66.1	56.9333	0.861321	0.794
1435044_at	Ebf4	early B-cell factor 4	228598	2	+	130121674	130196217	556.2	640	559.5	400.5	453.7	519.9	343.5	427.6	540.3	432.9	525.4	521.98	464.933	0.890711	0.862
1418062_at	Eef1a2	eukaryotic translation elongation factor 1 alpha 2	13628	2	-	180882396	180891720	1237.6	1068.3	987.7	987.6	934	1040.3	1075.1	1133.7	972.1	1393.4	1127.7	1043.04	1123.72	1.07735	0.862
1453558_at	Efcab10	EF-hand calcium binding domain 10	75040	12	+	34079718	34086134	590.4	641.4	645.4	574.2	536.6	676.1	643.3	387.1	628.7	538.7	631.5	597.6	584.233	0.977633	0.867
1453766_a_at	Efcab6	EF-hand calcium binding domain 6	77627	15	-	83697141	83895779	107	112.4	84.8	76.4	72.4	100.5	68.6	62.4	100	56.7	53.2	90.6	73.5667	0.811994	0.824
1453159_at	Efhc1	EF-hand domain (C-terminal) containing 1	71877	1	+	20941706	20980920	1328.6	1267.2	1157.3	930.4	1193.8	1590.8	1153.9	1226	1665.1	1169	1238.5	1175.46	1340.55	1.14045	0.783
1428638_at	Efhc2	EF-hand domain (C-terminal) containing 2	74405	X	-	16709179	16896494	226.5	263.8	294.3	179.2	184.1	192.2	176.6	150.5	228.5	145.5	202.6	229.58	182.65	0.795583	0.772
1431170_at	Efna3	ephrin A3	13638	3	-	89314379	89316186	564.4	611.2	729.5	550.3	478.7	704.5	437.2	467.2	460.3	405.8	352.3	586.82	471.217	0.803	0.77
1435123_at	Efr3b	EFR3 homolog B (S. cerevisiae)	668212	12	-	3962553	4038915	934.8	985.7	1022.6	764.5	823.5	1355.9	743.4	810.6	1082.2	948.2	916.4	906.22	976.117	1.07713	0.86
1434083_a_at	Elmod1	ELMO domain containing 1	270162	9	-	53759266	53823108	322	309.5	287.8	228.3	292.1	401.4	355.2	196.2	407.3	301.1	313.7	287.94	329.15	1.14312	0.662
1436695_x_at	Elmod3	ELMO/CED-12 domain containing 3	232089	6	-	72565922	72566192	907.8	1194.8	1750.4	1190.2	1241.2	1264.7	1091.4	796.1	911.3	753.7	730.5	1256.88	924.617	0.735644	0.743
1424306_at	Elovl4	elongation of very long chain fatty acids (FEN1/Elo2, SUR4/Elo3, yeast)-like 4	83603	9	-	83672299	83699912	323.3	438.6	281.4	240.6	263.3	254.1	238.6	187.7	296	279.2	368.3	309.44	270.65	0.874645	0.919
1428173_at	Eml2	echinoderm microtubule associated protein like 2	72205	7	+	19766518	19791830	460	464.5	873.4	829.3	764.3	1056.2	997.4	793.9	392	433.8	303.9	678.3	662.867	0.977247	0.969
1418868_at	En2	engrailed 2	13799	5	+	28492235	28498706	41.7	34.6	30.1	13.1	21.9	13.5	30.3	16.2	22.1	13	54.9	28.28	25	0.884017	0.978
1433796_at	Endod1	endonuclease domain containing 1	71946	9	-	14158433	14185686	1573.8	1879.7	1997.8	1638.7	1596.6	1851.7	1740.8	1496.4	1800.3	1707.3	1679.8	1737.32	1712.72	0.985838	0.972
1438317_a_at	Endog	endonuclease G	13804	2	+	30173743	30174043	506.5	457.6	605.2	498.6	539.6	413.6	612.2	502.6	457.5	428.4	400.8	521.5	469.183	0.89968	0.801
1428960_at	Enkur	enkurin, TRPC channel interacting protein	71233	2	-	21102357	21126992	892.6	786.4	1044.4	972.5	991.6	1224.8	1126.6	762.4	946.3	759.2	870.5	937.5	948.3	1.01152	0.925
1457693_a_at	Eno4	enolase 4	226265	19	+	59017914	59045911	803.9	823.4	1003.3	824.1	1069.5	834.1	1087.6	838.9	904.7	755.2	601.1	904.84	836.933	0.924952	0.89
1437327_x_at	Enoph1	enolase-phosphatase 1	67870	5	+	100469012	100497783	900.2	1037.7	1070	865.4	1024.1	1069.1	900.1	815.1	926.7	809.9	1119.7	979.48	940.1	0.959795	0.972
1436799_at	Enox1	ecto-NOX disulfide-thiol exchanger 1	239188	14	+	77556622	78121214	169.9	202.7	246.4	138.4	172.5	253.9	162.4	149.5	246.1	221.7	234.4	185.98	211.333	1.13632	0.77
1419276_at	Enpp1	ectonucleotide pyrophosphatase/phosphodiesterase 1	18605	10	-	24361216	24431908	277.9	304.4	185.6	192.7	183.2	135.5	214.4	149.6	229.3	246	245	228.76	203.3	0.888704	0.932
1418259_a_at	Entpd2	ectonucleoside triphosphate diphosphohydrolase 2	12496	2	+	25251393	25256843	164.1	187.6	212.3	111.5	169.7	104.2	144.9	131.9	147.6	169.1	143.9	169.04	140.267	0.829784	0.791
1435172_at	Eomes	eomesodermin homolog (Xenopus laevis)	13813	9	+	118387306	118395249	108.4	114.9	136	76.8	121.4	43.2	66.1	46.4	96	520.6	111.7	111.5	147.333	1.32138	0.907
1419062_at	Epb4.1l3	erythrocyte protein band 4.1-like 3	13823	17	+	69506149	69639327	828.5	1088.1	1034.4	874.7	970.7	1088.2	745.6	925.3	817.7	766.4	1069.2	959.28	902.067	0.940358	0.892
1418294_at	Epb4.1l4b	erythrocyte protein band 4.1-like 4b	54357	4	-	57074597	57156028	1268.1	1366.2	1291.4	1223.9	1433.7	1155.8	1728.7	866.3	1467.7	1529.9	1267.7	1316.66	1336.02	1.0147	0.841
1460223_a_at	Epb4.9	erythrocyte protein band 4.9	13829	14	-	71003477	71029961	535.6	639.4	681.9	550.5	529.7	717.1	425	488.1	530.2	380.6	489.3	587.42	505.05	0.859777	0.816
1435286_at	Epha5	Eph receptor A5	13839	5	-	84483787	84846407	103.3	106.2	74.9	67.9	123.8	55.9	43.1	30.5	104.9	173.7	68.6	95.22	79.45	0.834384	0.968
1444690_at	Epha5	Eph receptor A5	13839	5	-	84483787	84846407	179.1	174.6	124.7	119.4	175.3	66.9	176.8	64.3	144.7	229.2	149.1	154.62	138.5	0.895744	0.994
1451991_at	Epha7	Eph receptor A7	13841	4	+	28740294	28874603	198.1	241.3	122.5	72.6	203.3	160.8	139.7	144.4	306.2	216.2	123	167.56	181.717	1.08449	0.927
1434526_at	Ephx4	epoxide hydrolase 4	384214	5	+	107413143	107430029	267.4	341	281.8	248.6	276.6	187.6	178.3	161.4	174.7	134.3	136.6	283.08	162.15	0.572806	0.194
1456745_x_at	Ergic3	ERGIC and golgi 3	66366	2	+	155833860	155844015	1587.2	1760.4	1765.5	1624.9	1651.4	1783.4	1946	1444.5	1850.8	1716	1798.7	1677.88	1756.57	1.0469	0.627
1418637_at	Etv3	ets variant gene 3	27049	3	+	87329499	87344078	687.5	856.8	554.4	502.4	632.4	786.3	619.1	401.5	802.1	679.2	590.1	646.7	646.383	0.99951	0.898
1428142_at	Etv5	ets variant gene 5	104156	16	-	22381385	22439643	575.2	763	429.5	276.8	369.7	330.3	419.2	324.4	815.7	571.4	846.9	482.84	551.317	1.14182	0.867
1449558_at	F8	coagulation factor VIII	14069	X	-	72418057	72625380	56.4	42.7	77.3	60.3	70.9	69.3	39.2	52.7	41.7	36.3	42.5	61.52	46.95	0.763166	0.738
1443904_at	Fads6	fatty acid desaturase domain family, member 6	328035	11	-	115144680	115158860	87.1	108.2	74.5	68.2	65.6	75.3	70.7	46.6	90.8	79	42.6	80.72	67.5	0.836224	0.872
1429518_at	Faim2	Fas apoptotic inhibitory molecule 2	72393	15	-	99327435	99358448	285.4	352.7	358.3	250	270.2	318.3	230.2	245.5	300.9	260.6	209.3	303.32	260.8	0.859818	0.796
1457076_at	Fam131c	family with sequence similarity 131, member C	277743	4	+	140924134	140940090	159.1	212	225.7	154.8	185.2	148	130.8	111	155.1	174.6	132.5	187.36	142	0.757899	0.679
1456611_at	Fam13a	family with sequence similarity 13, member A	58909	6	-	58883529	58974496	311.6	260.6	315.6	287.7	333.1	428.7	452.6	265	263.4	327.6	190.9	301.72	321.367	1.06512	0.908
1434273_at	Fam174b	family with sequence similarity 174, member B	100038347	7	+	80885192	80921804	896.2	765.9	810.6	708.6	716.7	772.9	1052.5	392.5	830.1	1102.7	875.6	779.6	837.717	1.07455	0.732
1428581_at	Fam178b	family with sequence similarity 178, member B	381337	1	-	36656818	36740028	67.7	70.3	76.8	54	65.3	69.5	50.2	68.4	47.1	78.9	76.8	66.82	65.15	0.975007	0.958
1440898_at	Fam179a	family with sequence similarity 179, member A	320159	17	+	72022600	72079009	380.8	364.1	346.4	267.8	246.6	282.4	208.2	154.7	291.5	238.2	261.7	321.14	239.45	0.745625	0.718
1435610_at	Fam19a4	family with sequence similarity 19, member A4	320701	6	-	96781202	97010405	16.4	6.2	27.1	11.7	6.4	459	348.5	256.2	355.7	197.3	258.5	13.56	312.533	23.0482	0.389
1438706_at	Fam5b	family with sequence similarity 5, member B	240843	1	-	160175401	160286391	106.2	100.6	88.6	78.8	98.3	61.4	56.1	76.1	59.2	59.8	33.8	94.5	57.7333	0.610935	0.215
1425213_at	Fam81a	family with sequence similarity 81, member A	76886	9	-	69937116	69989364	463	455.4	528.9	382.9	414.2	421.4	309.3	358.9	501.1	453.5	351.6	448.88	399.3	0.889547	0.847
1427356_at	Fam89a	family with sequence similarity 89, member A	69627	8	-	127264156	127275709	457.3	528.5	642.2	514	434.7	428.5	292.1	366.8	384.9	408.8	456.9	515.34	389.667	0.756135	0.636
1440799_s_at	Farp2	FERM, RhoGEF and pleckstrin domain protein 2	227377	1	+	95408680	95518551	191.1	160.2	169	154.7	184.1	179.7	214.8	134.6	208.8	238.8	180.8	171.82	192.917	1.12278	0.664
1460208_at	Fbn1	fibrillin 1	14118	2	-	125126329	125332174	944.5	989.3	814.9	728.2	1389.4	1214.4	556.7	1269.7	964.5	1019.3	885.2	973.26	984.967	1.01203	0.96
1449555_a_at	Fetub	fetuin beta	59083	16	+	22918454	22939841	1002.9	902.8	1420.7	1099.5	1056.7	1159.3	1557.8	877.2	824	898.7	795.3	1096.52	1018.72	0.929045	0.959
1436432_at	Fgf12	fibroblast growth factor 12	14167	16	-	28158537	28160032	177.6	330.9	264.7	166.3	271.8	200.4	222.7	141	205.9	302.6	171.9	242.26	207.417	0.856174	0.914
1440270_at	Fgf12	fibroblast growth factor 12	14167	16	-	28160205	28445313	943	1090.9	900.3	672.1	781	627	579.3	646.3	636.9	693.8	585.3	877.46	628.1	0.715816	0.599
1439190_at	Fhad1	forkhead-associated (FHA) phosphopeptide binding domain 1	329977	4	-	141446765	141567552	170	179	199.9	132	198.3	177.5	186.5	135.1	185.5	138.1	165.3	175.84	164.667	0.936457	0.95
1431725_at	Fmn2	formin 2	54418	1	+	176431955	176752860	28.9	29.7	22.2	11.3	25.6	29.9	21.6	37.3	42.5	29.6	26.9	23.54	31.3	1.32965	0.791
1450063_at	Fmn2	formin 2	54418	1	+	174501522	174822729	486.2	561.6	594.4	372.7	456.2	516.1	399.4	427.2	519.1	529.2	447.1	494.22	473.017	0.957097	0.964
1442436_at	Fn3k	fructosamine 3 kinase	63828	11	+	121296266	121304819	75.6	74.2	102.7	60.6	86.2	145.4	91.6	89	67.3	64.9	68.6	79.86	87.8	1.09942	0.931
1428035_at	Fsip1	fibrous sheath-interacting protein 1	71313	2	-	118030623	118082690	166.7	176.1	164.7	142	143.4	170.4	136.4	104.2	146.1	89.2	130.4	158.58	129.45	0.816307	0.769
1454924_at	Fut10	fucosyltransferase 10	171167	8	+	32297803	32348266	83	38.8	55	56.3	61.8	73.7	78.7	49.4	85.5	97.4	91.2	58.98	79.3167	1.34481	0.57
1419378_a_at	Fxyd2	FXYD domain-containing ion transport regulator 2	11936	9	+	45207791	45218360	124.9	41.9	49.6	71.2	80.8	246.1	385.2	213.8	298.7	294.6	148.4	73.68	264.467	3.5894	0.423
1455021_at	Gabbr1	gamma-aminobutyric acid (GABA) B receptor, 1	54393	17	+	37182910	37211250	1167.3	1694.1	1442.3	1293.6	1365.1	1497.5	1460.9	1250.1	1297.4	1367.6	1343.8	1392.48	1369.55	0.983533	0.998
1430843_at	Gadl1	glutamate decarboxylase-like 1	73748	9	+	115818572	115985294	143.4	194.8	223.8	191.3	157	157.8	129.5	96.6	105.6	121.3	72.9	182.06	113.95	0.625893	0.542
1416855_at	Gas1	growth arrest specific 1	14451	13	-	60275765	60278896	3271.8	4043.5	3677.6	3268.8	3602	3507.7	3921.3	2976.9	4087.8	4134.7	5423.2	3572.74	4008.6	1.122	0.748
1446314_at	Gcnt7	glucosaminyl (N-acetyl) transferase family member 7	654821	2	-	172275812	172284096	120.9	124.9	138.7	128.5	82.6	77.2	79.3	81.1	50.3	88.4	48.5	119.12	70.8	0.594359	0.42
1433728_at	Glb1l2	galactosidase, beta 1-like 2	244757	9	-	26570628	26614002	476.6	573.5	618.3	472.7	526.6	358.8	328.1	282.6	271.3	304	325.8	533.54	311.767	0.584336	0.216
1424109_a_at	Glo1	glyoxalase 1	109801	17	-	30729806	30749604	770.5	815.9	774.4	712.7	712.1	859.7	779.6	530.9	994.9	919.5	1160.4	757.12	874.167	1.15459	0.664
1455279_at	Gm1060	predicted gene 1060	381738	5	+	30607913	30668993	765.6	725.1	768.3	621.3	808.1	840.2	710.8	656.6	777.5	651.9	687.6	737.68	720.767	0.977072	0.988
1440215_at	Gm11818	predicted gene 11818	208820	4	+	12833983	12908631	282.1	285.8	197.5	168.1	189.9	214	224.1	220.9	306.5	213.9	225.4	224.68	234.133	1.04207	0.941
1455973_at	Gm11992	predicted gene 11992	626870	11	+	8948594	8969357	300	261	224.5	154	196.3	225.6	150.6	107.3	222.3	168.8	179.5	227.16	175.683	0.77339	0.802
1434634_at	Gm166	predicted gene 166	233899	7	-	134726601	134732109	650.6	473.9	591.3	498.5	499.6	592.5	493.1	467.9	597	422	591.4	542.78	527.317	0.971511	0.99
1455755_at	Gm88	predicted gene 88	224813	17	+	46391113	46394265	98.4	120.6	152.3	84.3	84.2	111.7	128.2	104.2	115.8	124.5	93.3	107.96	112.95	1.04622	0.929
1439957_at	Gnal	guanine nucleotide binding protein, alpha stimulating, olfactory type	14680	18	+	67247989	67386445	2178.5	2451.5	2632	2063.9	2079.2	1618.3	1509.7	1204.5	1497.6	1286.9	1307.8	2281.02	1404.13	0.615573	0.216
1442021_at	Gnal	guanine nucleotide binding protein, alpha stimulating, olfactory type	14680	18	+	67247989	67386445	968.2	1278.2	578.6	313.9	389.6	258.1	237.6	280.3	741.8	571.4	640.7	705.7	454.983	0.644726	0.843
1422208_a_at	Gnb5	guanine nucleotide binding protein (G protein), beta 5	14697	9	+	75159201	75192769	385.9	455.1	383	318	392.5	423.6	322.2	311	366.4	352.5	357.4	386.9	355.517	0.918885	0.871
1419414_at	Gng13	guanine nucleotide binding protein (G protein), gamma 13	64337	17	+	25854116	25856047	986.5	1307.5	1418	1070.5	1056.3	685.4	616.6	785.5	608.4	644	578.6	1167.76	653.083	0.559262	0.389
1450970_at	Got1	glutamate oxaloacetate transaminase 1, soluble	14718	19	-	43574242	43599095	728.7	730.9	783.7	734	664.3	976.3	880.5	452.4	808	907.2	926.9	728.32	825.217	1.13304	0.346
1456909_at	Gpi1	glucose phosphate isomerase 1	14751	7	-	34215204	34216266	79.8	68.1	65.8	45	75.5	107	54.1	72.8	51.7	73.5	66.6	66.84	70.95	1.06149	0.955
1441944_s_at	Gpr135	G protein-coupled receptor 135	238252	12	-	73170604	73171978	173.6	218	230.7	167.6	207	247.4	208.9	71.4	195.4	196.1	107.9	199.38	171.183	0.858578	0.956
1418611_at	Gpr162	G protein-coupled receptor 162	14788	6	-	124808462	124813935	145	156.8	175.6	138.1	147.2	129.7	143.3	120.9	113	88.5	170.8	152.54	127.7	0.837157	0.777
1438385_s_at	Gpt2	glutamic pyruvate transaminase (alanine aminotransferase) 2	108682	8	+	88016515	88051457	874.7	1087.8	735.2	697.2	706.8	954.5	825.8	897.2	1281.8	947.6	1356.3	820.34	1043.87	1.27248	0.73
1434725_at	Gramd1c	GRAM domain containing 1C	207798	16	-	43980462	44028058	1162.9	1434.4	1643.5	1353.8	1250.7	1008.6	777.7	497.1	670	588.8	579	1369.06	686.867	0.501707	0.216
1417772_at	Grhpr	glyoxylate reductase/hydroxypyruvate reductase	76238	4	+	44994282	45003568	588	537.9	616.1	453.3	483.2	715.6	662.8	681.9	767.8	599	813.8	535.7	706.817	1.31943	0.486
1453708_a_at	Gsto2	glutathione S-transferase omega 2	68214	19	+	47940283	47960795	54.7	34.6	31.8	55.7	30.3	56.5	30.1	21.9	30.7	1.6	70.4	41.42	35.2	0.849831	0.963
1419187_at	H2al1m	H2A histone family member L1M	76383	X	+	14211111	14211659	55.6	43.4	43.3	13.8	24.6	12.7	9	9.8	38.3	23.4	10.2	36.14	17.2333	0.476849	0.738
1450193_at	Hcn1	hyperpolarization-activated, cyclic nucleotide-gated K+ 1	15165	13	+	118391126	118769835	421.3	347.1	441.5	284	212.6	269.8	339.1	134.8	246.1	376.8	285.4	341.3	275.333	0.806719	0.879
1421154_at	Hcn2	hyperpolarization-activated, cyclic nucleotide-gated K+ 2	15166	10	+	79179378	79198853	131.2	140.3	119.2	126.2	124.4	110	67.2	126.4	97.8	88.8	156.8	128.26	107.833	0.84074	0.779
1451229_at	Hdac11	histone deacetylase 11	232232	6	+	91106808	91124677	618.3	552	616.5	537	510.6	803	759.5	716.7	760.9	665.7	698.9	566.88	734.117	1.29501	0.281
1434572_at	Hdac9	histone deacetylase 9	79221	12	-	35056367	35213754	219.7	248.6	163	137.6	163.5	230.9	147.1	115.6	231.5	239.4	226.2	186.48	198.45	1.06419	0.83
1422645_at	Hfe	hemochromatosis	15216	13	-	23795709	23802680	232.3	246.6	289.4	221.1	283.4	222	290.9	243.7	274.3	307.1	187.6	254.56	254.267	0.998848	0.991
1422018_at	Hivep2	human immunodeficiency virus type I enhancer binding protein 2	15273	10	+	13686184	13871184	191.9	267.4	182.5	139.5	191	145.6	158.3	138.8	232.8	185.7	193.6	194.46	175.8	0.904042	0.934
1448239_at	Hmox1	heme oxygenase (decycling) 1	15368	8	+	77617516	77624491	107.6	234.4	166.4	116.7	201.4	106	217.2	95.1	135.2	177	114.4	165.3	140.817	0.851885	0.927
1433987_at	Hpcal4	hippocalcin-like 4	170638	4	+	122860746	122871942	64.9	59.7	94	59.9	78.6	89.1	88.8	65.2	72.8	103.4	68.6	71.42	81.3167	1.13857	0.782
1428991_at	Hrasls	HRAS-like suppressor	27281	16	+	29209780	29230616	238.1	167.8	173.5	171.2	190.4	184.7	115.4	147.5	183.4	129.8	140.8	188.2	150.267	0.798441	0.731
1423450_a_at	Hs3st1	heparan sulfate (glucosamine) 3-O-sulfotransferase 1	15476	5	-	40005173	40035870	386.8	379.3	298.9	321.7	249.6	515.9	341.1	251.6	333.1	357.3	524.1	327.26	387.183	1.18311	0.753
1449010_at	Hspa4l	heat shock protein 4 like	18415	3	+	40549534	40594287	962.3	974.3	910.2	672.9	787.8	1219.1	693.5	594.6	1030.9	841.8	1101.8	861.5	913.617	1.0605	0.837
1451814_a_at	Htatip2	HIV-1 tat interactive protein 2, homolog (human)	53415	7	+	57014475	57029369	713.4	626.8	760.2	653.4	683.9	453.6	773	414.6	495.3	521.4	348.9	687.54	501.133	0.728879	0.709
1450783_at	Ifit1	interferon-induced protein with tetratricopeptide repeats 1	15957	19	+	34715378	34724499	137.4	125.8	138.2	119	112.6	97.7	67.4	78.9	119.6	147.7	49.8	126.6	93.5167	0.738678	0.77
1418293_at	Ifit2	interferon-induced protein with tetratricopeptide repeats 2	15958	19	+	34625183	34651024	185.7	308.9	252.5	262.8	295.9	298.7	155.2	135	254.7	226.8	218.8	261.16	214.867	0.82274	0.849
1460675_at	Igsf8	immunoglobulin superfamily, member 8	140559	1	+	174242537	174249966	1871.5	2231.4	2082.5	1721.8	1655.6	1747.3	1394.4	1357.6	1414.5	1289	1523.7	1912.56	1454.42	0.760455	0.545
1460598_at	Il28ra	interleukin 28 receptor alpha	242700	4	+	135242371	135264093	204	214.8	195.3	187.5	223.9	206.3	172.6	222.3	217.7	239.7	187	205.1	207.6	1.01219	0.996
1423239_at	Impdh1	inosine 5'-phosphate dehydrogenase 1	23917	6	-	29150439	29162271	766.7	873.5	881.9	736.1	763.7	616.4	769.6	470.8	616.8	654.7	693.1	804.38	636.9	0.79179	0.544
1460394_a_at	Inppl1	inositol polyphosphate phosphatase-like 1	16332	7	-	108971145	108986740	588.6	660.9	596.2	573.8	635.5	1018.7	763.3	632.1	786.8	645.2	701.4	611	757.917	1.24045	0.683
1433464_at	Ipo13	importin 13	230673	4	-	117567097	117587604	723	708.7	714.2	557	592.3	530.5	611.9	363	595.1	704.6	608.9	659.04	569	0.863377	0.828
1460467_at	Iqcg	IQ motif containing G	69707	16	-	33014355	33056272	164.3	122.4	142.8	121.2	137.5	207.6	125.8	131.5	188.9	123.2	132.4	137.64	151.567	1.10118	0.858
1448063_at	Iqsec2	IQ motif and Sec7 domain 2	245666	X	+	148578810	148659779	263.6	185.7	180.9	132.5	158.4	158.8	155.3	133.6	179.9	158.8	143.8	184.22	155.033	0.841566	0.836
1436831_at	Iqub	IQ motif and ubiquitin domain containing	214704	6	-	24394864	24465067	113.9	81.4	62.8	53.9	94.5	113.2	84.5	67.1	128.1	49.5	85.9	81.3	88.05	1.08303	0.901
1424037_at	Itpka	inositol 1,4,5-trisphosphate 3-kinase A	228550	2	+	119568072	119576989	126	140	163.8	138.3	155.9	109.4	84.3	102.2	121.4	67.6	119.3	144.8	100.7	0.695442	0.522
1434070_at	Jag1	jagged 1	16449	2	-	136907193	136942067	593.1	554.9	436.7	274.6	395.1	478.3	317.4	430.4	660.9	550.7	407.4	450.88	474.183	1.05168	0.943
1441317_x_at	Jakmip1	janus kinase and microtubule interacting protein 1	76071	5	+	37442095	37516537	3223.9	3484.1	3364.8	3005.8	2885.7	2241.6	2370.3	2199.1	2012.7	2204.3	2132.4	3192.86	2193.4	0.68697	0.132
1418161_at	Jph3	junctophilin 3	57340	8	+	124254462	124314721	270.3	218.9	323.4	198	192.6	164.3	233.8	163.4	191.8	222.2	246	240.64	203.583	0.846008	0.845
1434037_s_at	Kat2b	K(lysine) acetyltransferase 2B	18519	17	+	53706639	53812045	3007.8	2835.2	2577.7	2369.4	2637.4	2491.2	3662.6	1637.6	3043.5	3898	1840.3	2685.5	2762.2	1.02856	0.883
1435465_at	Kbtbd11	kelch repeat and BTB (POZ) domain containing 11	74901	8	+	15011024	15033330	987.1	928.5	931.1	942.7	949.9	2044.1	1075	1284.9	1492	1370.2	1410.6	947.86	1446.13	1.52568	0.627
1422197_at	Kcna2	potassium voltage-gated channel, shaker-related subfamily, member 2	16490	3	+	106904484	106909797	39.5	34.1	9.5	8.7	24.4	28	4.9	5.1	2.4	6	10.1	23.24	9.41667	0.405192	0.758
1417680_at	Kcna5	potassium voltage-gated channel, shaker-related subfamily, member 5	16493	6	-	126482568	126485573	1595.5	1636.4	1617.6	1435.2	1587.4	1408.6	1375.1	1055.3	1228.2	1505.5	793.8	1574.42	1227.75	0.779811	0.703
1456954_at	Kcna6	potassium voltage-gated channel, shaker-related, subfamily, member 6	16494	6	-	126658347	126690692	140.2	159.7	110.6	91.3	124.7	110.6	64.1	126.3	148.7	104.7	140.7	125.3	115.85	0.924581	0.906
1416956_at	Kcnab2	potassium voltage-gated channel, shaker-related subfamily, beta member 2	16498	4	-	151764852	151851588	195.7	205.6	184.9	141.6	122.6	125.8	111.2	98	159	102.7	130	170.08	121.117	0.712116	0.684
1423179_at	Kcnb1	potassium voltage gated channel, Shab-related subfamily, member 1	16500	2	-	166928882	167014299	244.4	296.9	187.3	119.5	185.6	204	131.3	179.5	197.3	179.1	200.9	206.74	182.017	0.880413	0.885
1440838_at	Kcnb1	potassium voltage gated channel, Shab-related subfamily, member 1	16500	2	-	167095970	167096890	294.8	376.9	250.8	211.5	296.4	350.5	191.1	229.1	229.8	289.4	182.4	286.08	245.383	0.857744	0.86
1425090_s_at	Kcnc4	potassium voltage gated channel, Shaw-related subfamily, member 4	99738	3	-	107241220	107261816	654.7	606.4	612.9	551.1	454.3	466.2	346.2	339.1	319.6	300.7	257.6	575.88	338.233	0.587333	0.341
1440018_at	Kcnc4	potassium voltage gated channel, Shaw-related subfamily, member 4	99738	3	-	107440340	107440954	169.1	129.5	143.4	111.5	99.6	87.4	58.5	72	50.8	28.2	65.6	130.62	60.4167	0.462538	0.375
1457052_at	Kcng1	potassium voltage-gated channel, subfamily G, member 1	241794	2	-	168087197	168094831	47.5	59.5	57.1	32.3	47.8	21.3	5.3	22.9	15.2	33.1	8.6	48.84	17.7333	0.36309	0.362
1445805_x_at	Kcnh3	potassium voltage-gated channel, subfamily H (eag-related), member 3	16512	15	+	99055406	99073248	237.7	244	383.9	253.5	253.9	267.7	211	228.3	265.1	167	195.9	274.6	222.5	0.810269	0.77
1451840_at	Kcnip4	Kv channel interacting protein 4	80334	5	-	48780741	49280796	35.3	34.1	34.5	45.3	35.1	27.4	18.7	19.9	9	24	31.6	36.86	21.7667	0.590523	0.564
1431613_a_at	Kcnk10	potassium channel, subfamily K, member 10	72258	12	-	99672203	99816150	38.4	28.1	31.9	30.7	23.9	18.8	10	11.6	31.2	20	26.6	30.6	19.7	0.643791	0.704
1425987_a_at	Kcnma1	potassium large conductance calcium-activated channel, subfamily M, alpha member 1	16531	14	-	24117982	24823427	199.6	178.2	163.3	111.7	160.1	160.8	162.5	105.8	164.4	211.5	153.8	162.58	159.8	0.982901	0.931
1449536_at	Kcnn1	potassium intermediate/small conductance calcium-activated channel, subfamily N, member 1	84036	8	-	73365947	73380907	150.9	154.9	169.9	143.3	145.8	176.3	139.1	135.1	159.8	135.7	125.2	152.96	145.2	0.949268	0.917
1448927_at	Kcnn2	potassium intermediate/small conductance calcium-activated channel, subfamily N, member 2	140492	18	+	45719807	45845537	57.3	84.2	63	64.1	53.2	44	49.4	65.4	74.4	82.9	63.2	64.36	63.2167	0.982235	0.976
1449464_at	Kcnq1	potassium voltage-gated channel, subfamily Q, member 1	16535	7	+	150293158	150612947	228.5	220.5	247.4	162.3	187.3	269.4	297.3	215.7	232	273.7	263	209.2	258.517	1.23574	0.567
1457781_at	Kcnq1ot1	KCNQ1 overlapping transcript 1	63830	7	-	150399015	150482452	266.3	340.9	133.9	146.4	388.1	341.1	87.5	332.3	316.9	275.4	166.8	255.12	253.333	0.992997	0.965
1440258_at	Kcnq2	potassium voltage-gated channel, subfamily Q, member 2	16536	2	-	180843148	180869930	47.8	25.9	29.9	26	14.6	26	26.8	22.1	69.2	31.3	51.2	28.84	37.7667	1.30952	0.813
1457799_at	Kcns3	potassium voltage-gated channel, delayed-rectifier, subfamily S, member 3	238076	12	-	11097007	11157648	25.6	5.6	1.9	18.3	23.5	19.8	3.5	12	12.1	21.5	30.8	14.98	16.6167	1.10926	0.943
1455746_at	Kif13a	kinesin family member 13A	16553	13	-	46844456	47025087	598.2	849.2	582.6	636.1	664.7	792.7	538.4	613.9	723.3	704	749	666.16	686.883	1.03111	0.917
1450108_at	Kif1a	kinesin family member 1A	16560	1	-	94912032	94998442	84	116.8	40.7	54.1	62.7	87.4	60.5	48.8	87.6	91.6	75.2	71.66	75.1833	1.04917	0.908
1420395_a_at	Kif9	kinesin family member 9	16578	9	+	110476993	110525174	397.4	417.8	387.5	319.6	326.5	466.2	246.1	266.7	369.4	245.4	349	369.76	323.8	0.875703	0.883
1434797_at	Kirrel	kin of IRRE like (Drosophila)	170643	3	-	87078593	87079464	353.6	450.2	310.3	272.5	321.4	314	241.8	375.8	374	359.5	430.9	341.6	349.333	1.02264	0.992
1452728_at	Kirrel3	kin of IRRE like 3 (Drosophila)	67703	9	+	34296315	34843889	199.8	189.5	154.8	131.1	122.9	117.7	113.4	134	169.1	172.3	159.1	159.62	144.267	0.903813	0.895
1434639_at	Klhl29	kelch-like 29 (Drosophila)	208439	12	-	5084275	5382488	268.2	341.9	223.7	169.7	275.8	178.1	205.5	166.1	245.5	295.2	258.5	255.86	224.817	0.878671	0.917
1426530_a_at	Klhl5	kelch-like 5 (Drosophila)	71778	5	+	65522469	65559381	953	1111	1143.5	925.5	973.7	1333.5	834.8	752.6	1107	862.5	1140.7	1021.34	1005.18	0.984181	0.952
1419840_at	Krt72	keratin 72	105866	15	-	101606990	101616889	104.5	138.6	82.3	98.7	78.7	57.5	35.5	60.8	52.5	40.5	63.5	100.56	51.7167	0.514287	0.452
1451209_at	Lass5	LAG1 homolog, ceramide synthase 5	71949	15	-	99566022	99602946	3678.6	3560	3679.6	3176.6	3633.1	3615.1	3427.9	2176.8	3376.7	3350	3536.3	3545.58	3247.13	0.915826	0.878
1437880_at	Lbxcor1	ladybird homeobox 1 homolog (Drosophila) corepressor 1	207667	9	-	62985970	62996768	30.6	39.6	46.9	48.9	44.2	15	18.9	26.8	31.3	30.9	18.4	42.04	23.55	0.560181	0.408
1460258_at	Lect1	leukocyte cell derived chemotaxin 1	16840	14	-	80037496	80061977	5671.5	5751.8	4991.7	5496.3	5224	4359.2	2562.7	4942.4	4491.9	2925.5	6521.3	5427.06	4300.5	0.792418	0.765
1448883_at	Lgmn	legumain	19141	12	-	103632307	103677907	1611.2	2034.2	1750.8	1453.1	1662.5	2021.8	1753.6	1369.8	1561.7	1779.8	1969.4	1702.36	1742.68	1.02369	0.857
1436553_at	Lhfpl4	lipoma HMGIC fusion partner-like protein 4	269788	6	-	113118080	113145378	401.6	539.5	468.7	369.6	498.6	322.1	270.1	239.6	301.3	444	379	455.6	326.017	0.715577	0.64
1454984_at	Lifr	leukemia inhibitory factor receptor	16880	15	+	7079571	7135343	1352	1385.1	820.1	712.4	1088.1	993.5	1334.2	1236.4	1434.6	1891	819.1	1071.54	1284.8	1.19902	0.849
1435321_at	Limch1	LIM and calponin homology domains 1	77569	5	+	67137078	67448398	1102.5	1475.2	1217.7	1070.5	1455.2	1353.9	1169.6	1095	1247.9	1438.5	951.4	1264.22	1209.38	0.956624	0.963
1451622_at	Lmbrd1	LMBR1 domain containing 1	68421	1	+	24685382	24823146	775.9	768.1	751.3	627.4	701.7	775.1	911.5	693.9	781.3	707.7	708.7	724.88	763.033	1.05263	0.825
1440207_at	Lpcat4	lysophosphatidylcholine acyltransferase 4	99010	2	+	112079997	112087268	65.5	73	185.9	140.1	124.5	159.2	99.5	72.8	99.5	84.8	41.9	117.8	92.95	0.789049	0.887
1433536_at	Lrp11	low density lipoprotein receptor-related protein 11	237253	10	+	7309597	7345273	1145.3	1161.2	1092.3	868	875.1	1470.9	955.7	927.2	1217.3	945.9	1254.5	1028.38	1128.58	1.09744	0.816
1442347_at	Lrp8	low density lipoprotein receptor-related protein 8, apolipoprotein e receptor	16975	4	+	107474863	107549445	115.4	123.3	101.4	89.8	116.4	91.3	66	71.2	93.3	202	97	109.26	103.467	0.946977	0.996
1432083_a_at	Lrrc23	leucine rich repeat containing 23	16977	6	-	124719880	124729736	1193.3	1292.8	1219.9	1184.5	1254.9	1599.3	1358	1193.6	1535.4	1301.6	1541.9	1229.08	1421.63	1.15666	0.539
1429366_at	Lrrc34	leucine rich repeat containing 34	71827	3	-	30523188	30546740	843.3	691.1	801.8	664.5	784.1	1134.5	881.9	809.8	1167.7	608.6	825.3	756.96	904.633	1.19509	0.782
1451245_at	Lrrc3b	leucine rich repeat containing 3B	218763	14	-	16190032	16271501	401.4	444.4	471	305.8	342.2	310.9	299	213.6	349.1	360.9	305.9	392.96	306.567	0.780147	0.734
1437471_at	Lrrc45	leucine rich repeat containing 45	217366	11	+	120575266	120582439	1321.2	1286.9	1667.6	1304.9	1471.8	1717.2	1623.1	1248.5	1530	1138.1	1208.4	1410.48	1410.88	1.00029	0.966
1424340_at	Lrrc48	leucine rich repeat containing 48	74665	11	+	60166881	60207835	1712.1	1433.4	1551.8	1482.1	1722	1794.2	1922.7	1104.3	1773	1471.9	1389.1	1580.28	1575.87	0.997207	0.881
1450441_at	Lrrc50	leucine rich repeat containing 50	68270	8	+	122099134	122122354	419.9	371.1	456.9	428.4	467.7	512	502.8	366.8	491.9	346.9	389.1	428.8	434.917	1.01426	0.921
1420660_at	Lrrc6	leucine rich repeat containing 6 (testis)	54562	15	-	66211419	66332472	166.9	155.8	142.2	115.2	123.5	195.8	170.5	140.6	278	146.9	224.7	140.72	192.75	1.36974	0.677
1416053_at	Lrrn1	leucine rich repeat protein 1, neuronal	16979	6	+	107479778	107520204	950.2	1147.5	806.2	686.8	721.1	673	482.2	338.5	824.4	699.9	728.1	862.36	624.35	0.724002	0.746
1418061_at	Ltbp2	latent transforming growth factor beta binding protein 2	16997	12	-	86124161	86217445	216.6	262.6	245.1	188.1	401.9	237.7	258.9	211	444.5	222.6	370.9	262.86	290.933	1.1068	0.878
1431774_a_at	Lyrm1	LYR motif containing 1	73919	7	+	127039805	127060264	47.6	104.1	86.5	75.4	66.6	59.9	55.4	62.5	100.7	54.1	70.6	76.04	67.2	0.883745	0.904
1419687_at	Macrod1	MACRO domain containing 1	107227	19	+	7131257	7272552	1444	1657.8	1964.3	1458.3	1398.5	1434.6	1331.9	1285.6	1231	1157.6	1294.7	1584.58	1289.23	0.813612	0.67
1454855_at	Magi2	membrane associated guanylate kinase, WW and PDZ domain containing 2	50791	5	+	18732863	20210609	656	627.2	693.1	471.4	536.3	540.4	509.8	477.3	541.9	541.7	442.1	596.8	508.867	0.852659	0.748
1455403_at	Manea	mannosidase, endo-alpha	242362	4	-	26251652	26273799	1700	1869.9	1428.1	1272.9	1330	1664	1041.8	833.3	1589	1400.8	1269.8	1520.18	1299.78	0.855019	0.873
1450973_s_at	Mapkbp1	mitogen-activated protein kinase binding protein 1	26390	2	+	119798434	119853138	564.6	579.4	394.2	391.5	486.9	588.5	386.2	403.8	630.1	620	485	483.32	518.933	1.07368	0.849
1438081_at	Mcc	mutated in colorectal cancers	328949	18	-	44584713	44971836	372.1	342.3	254.2	202	250.8	302.8	254.2	174.3	394.5	493.3	406.4	284.28	337.583	1.1875	0.761
1429842_at	Mdh1b	malate dehydrogenase 1B, NAD (soluble)	76668	1	-	63745401	63776892	391.7	456.6	481.5	402.3	431	675.9	348	369.6	682.1	345.8	471	432.62	482.067	1.1143	0.859
1423410_at	Meig1	meiosis expressed gene 1	104362	2	-	3326314	3339920	370.6	284.3	324.3	238	259.8	357.2	306.4	242.9	368.5	258.1	253.6	295.4	297.783	1.00807	0.942
1437568_at	Mmp16	matrix metallopeptidase 16	17389	4	+	17780628	18045881	191.5	209.8	166.1	142.5	143.9	173.6	92.9	137.5	176.7	147.1	183.5	170.76	151.883	0.889455	0.882
1429284_at	Mobkl2b	MOB1, Mps One Binder kinase activator-like 2B (yeast)	214944	4	-	34899952	35104715	196	222.9	222	137.7	157.3	244.4	210.3	137.3	253.9	238.5	229	187.18	218.9	1.16946	0.671
1452804_at	Morn5	MORN repeat containing 5	75495	2	+	35904992	35935229	431.1	387.5	481.8	384.5	430.8	540.1	427.2	378.5	488.1	401	536.2	423.14	461.85	1.09148	0.761
1422557_s_at	Mt1	metallothionein 1	17748	8	+	96702988	96704225	5214.3	5360.5	6148.3	5882.4	5476.8	8006	7026.4	5577.7	5758.5	5597.6	5897.8	5616.46	6310.67	1.1236	0.764
1420575_at	Mt3	metallothionein 3	17751	8	+	96676506	96678046	21.9	41	7.2	3.4	13.4	49.7	27.9	33.4	29	15.6	7.9	17.38	27.25	1.56789	0.86
1435359_at	Mtss1l	metastasis suppressor 1-like	244654	8	+	110738965	110740851	106.6	105.2	55.8	109.8	92.1	75.4	67.2	96.9	69.4	53.2	48.6	93.9	68.45	0.728967	0.637
1454824_s_at	Mtus1	mitochondrial tumor suppressor 1	102103	8	-	42076265	42219080	562.4	470.4	415.7	328.9	425.3	567.4	503.4	423.5	704.2	673.3	356.7	440.54	538.083	1.22142	0.764
1427938_at	Mycbp	c-myc binding protein	56309	4	+	123582255	123589493	901.8	976.7	1382.8	1132.9	1330.7	1237.1	1003.8	911.7	1229.1	779.3	959.5	1144.98	1020.08	0.890918	0.873
1424363_at	Mycbpap	MYCBP associated protein	104601	11	-	94362660	94382816	119.7	106.5	100.9	69	106.1	133.7	162.9	80.5	149	75.3	74.2	100.44	112.6	1.12107	0.86
1424988_at	Mylip	myosin regulatory light chain interacting protein	218203	13	+	45485110	45507309	1584.3	1886.1	1507.9	1464.8	1708.7	2013.6	1974.3	1563	1884.2	2362.9	2025.4	1630.36	1970.57	1.20867	0.446
1419754_at	Myo5a	myosin VA	17918	9	+	74919012	75071494	1501.4	1728.9	1299.2	1279.4	1680.4	983	1084.8	1018.5	872.4	1377.6	905.4	1497.86	1040.28	0.694513	0.498
1452298_a_at	Myo5b	myosin VB	17919	18	+	74602272	74931131	723.9	833	815.9	614.7	778.5	794.8	896	723.1	927.8	858.2	770	753.2	828.317	1.09973	0.733
1433942_at	Myo6	myosin VI	17920	9	+	80012840	80159535	1529.3	1785.2	1306.7	1085.3	1387.3	1836.1	1030.3	1123.7	1596.7	1484.7	1522	1418.76	1432.25	1.00951	0.936
1439265_at	NA	NA	NA	14	+	63821308	63821583	139.3	190	77	90.2	143.4	255.4	92.9	197.7	181.4	97.9	174.9	127.98	166.7	1.30255	0.86
1445579_at	NA	NA	NA	15	-	103536309	103536834	58.6	51.2	42.3	40.9	36.8	33.1	24.9	45.7	37.2	34.2	28.5	45.96	33.9333	0.738323	0.573
1457138_x_at	NA	NA	NA	NA	NA	-1	-1	27.3	37.1	20.3	13.9	13.8	17.2	24.9	27.7	21.1	28.2	20.4	22.48	23.25	1.03425	0.997
1452067_at	Naaa	N-acylethanolamine acid amidase	67111	5	-	92686685	92707207	330.2	315.2	314.6	240.6	272.6	245	202	188	299.7	230.6	322.6	294.64	247.983	0.841649	0.806
1417152_at	Nacc2	nucleus accumbens associated 2, BEN and BTB (POZ) domain containing	67991	2	-	25911055	25978331	145.6	168.6	127.2	116.3	110.9	115.4	98.3	93.9	161.9	161	158.7	133.72	131.533	0.983647	0.956
1418046_at	Nap1l2	nucleosome assembly protein 1-like 2	17954	X	-	100379397	100382003	205.2	262.6	275.3	130.5	251.9	163	227.7	109.3	247.2	278.1	239.9	225.1	210.867	0.936769	0.974
1417411_at	Nap1l5	nucleosome assembly protein 1-like 5	58243	6	-	58855226	58857120	496	708.6	798.4	440.1	597.8	581.4	520.1	276.1	469.3	551.6	431.8	608.18	471.717	0.77562	0.796
1435961_at	Nat14	N-acetyltransferase 14	269854	7	+	4873852	4876608	451.5	487	654.9	579.4	534.7	496.3	411	303.7	364.8	330.5	330.1	541.5	372.733	0.688335	0.537
1456144_at	Nav3	neuron navigator 3	260315	10	-	109120494	109437275	208.1	190.2	162.3	135.9	146.4	193.3	132.7	148.6	184.9	276.7	116	168.58	175.367	1.04026	0.943
1455227_at	Nceh1	arylacetamide deacetylase-like 1	320024	3	+	27081925	27143833	482.9	510.7	451.8	402.1	461.4	555.9	577.9	360.9	489	595.1	489.7	461.78	511.417	1.10749	0.615
1424820_a_at	Ndfip1	Nedd4 family interacting protein 1	65113	18	+	38418910	38465177	5041.4	6008.4	4241.8	3645.2	4836.4	5235.1	6010.3	3928.6	6401	5325.9	5794.4	4754.64	5449.22	1.14608	0.704
1417663_a_at	Ndrg3	N-myc downstream regulated gene 3	29812	2	-	156753077	156817847	935.8	999.5	1088.5	916.9	1054.4	1140.5	1121.5	895.9	883.8	1040.6	980.3	999.02	1010.43	1.01142	0.908
1437156_at	Necab1	N-terminal EF-hand calcium binding protein 1	69352	4	-	14879393	15076278	44.6	51	37.6	24.9	8.8	30.3	21.2	12.8	24.5	28	18.7	33.38	22.5833	0.676553	0.828
1426255_at	Nefl	neurofilament, light polypeptide	18039	14	+	68701940	68705794	47.1	67.4	85.4	96.4	83.8	92.7	40.8	82.5	146.6	214.1	147.5	76.02	120.7	1.58774	0.765
1456392_at	Negr1	neuronal growth regulator 1	320840	3	+	156224757	156979411	80.3	140	73.4	58.8	109	124.1	100.3	146.5	143.2	265.5	225.4	92.3	167.5	1.81473	0.701
1416831_at	Neu1	neuraminidase 1	18010	17	+	35068197	35074242	259.8	298.9	297.7	243.4	268.1	251.3	387.3	193.4	206.7	344.8	282.9	273.58	277.733	1.01518	0.907
1431936_a_at	Neu2	neuraminidase 2	23956	1	+	89470601	89494413	74.9	49.9	46.7	47	47.3	38.6	70.6	23.2	53.4	57.9	25.6	53.16	44.8833	0.844306	0.94
1416543_at	Nfe2l2	nuclear factor, erythroid derived 2, like 2	18024	2	-	75513575	75542698	1504.9	1318.6	1023.7	1032.9	1173.7	2024.5	857.2	1268.5	1592.3	1346.1	586.3	1210.76	1279.15	1.05649	0.964
1439995_at	Nhedc2	Na+/H+ exchanger domain containing 2	97086	3	+	134970663	135005731	95.9	84.2	77	77.5	84.5	107.9	104.3	64.7	98	124.2	98.9	83.82	99.6667	1.18906	0.445
1424612_at	Nipal2	NIPA-like domain containing 2	223473	15	-	34502553	34608461	787.9	597.2	714.6	636.8	683.8	608.8	1318.1	408.9	1031.9	1098.6	705.3	684.06	861.933	1.26003	0.74
1436135_at	Nlgn3	neuroligin 3	245537	X	+	101325272	101325963	186.3	179	150.2	119	130.6	176.6	92.5	115.5	109.3	214.4	162.4	153.02	145.117	0.948351	0.99
1436155_at	Nmnat2	nicotinamide nucleotide adenylyltransferase 2	226518	1	+	154802230	154966391	142.4	130.4	181.2	118.2	159.2	155.4	166.3	112.3	194.7	221.1	219.9	146.28	178.283	1.21878	0.639
1456573_x_at	Nnt	nicotinamide nucleotide transhydrogenase	18115	13	-	120124333	120197945	1301.9	1658.1	929.8	866.6	1369.2	1483.8	1792.9	1075.7	2470.9	1523.4	1911.5	1225.12	1709.7	1.39554	0.633
1424472_at	Nol6	nucleolar protein family 6 (RNA-associated)	230082	4	-	41061459	41071372	218.9	218.2	163.6	79	92.5	132.2	143.8	76.8	148.3	121.5	212	154.44	139.1	0.900673	0.989
1449960_at	Nptx2	neuronal pentraxin 2	53324	5	+	145306755	145318347	61.7	39.7	44.1	29.7	22.7	34.4	27.9	32	12.8	77	23.4	39.58	34.5833	0.873758	0.95
1434270_at	Nptxr /// Npcd	neuronal pentraxin receptor /// neuronal pentraxin chromo domain	73340 /// 504193	15	-	79786350	79787188	533.9	656.1	587	396.6	469.4	376.3	396.1	335.7	429.1	632.4	458	528.6	437.933	0.828478	0.828
1423627_at	Nqo1	NAD(P)H dehydrogenase, quinone 1	18104	8	-	109912124	109927105	265.5	291.2	236.1	169.1	185	240.2	202.6	277	297.8	194.4	256.8	229.38	244.8	1.06722	0.958
1424544_at	Nrbp2	nuclear receptor binding protein 2	223649	15	-	75916023	75920443	1070.6	1073.5	1175.2	1043.5	1080.6	1222.1	1301.1	1127.8	1151.5	1048.7	1094.5	1088.68	1157.62	1.06332	0.781
1456819_at	Nrn1l	neuritin 1-like	234700	8	+	108417469	108418915	392.5	407.5	508.2	307.9	380.3	145.9	248.3	170.8	179.2	189.5	121.2	399.28	175.817	0.440334	0.26
1422456_at	Nsf	N-ethylmaleimide sensitive fusion protein	18195	11	-	103683096	103815370	1329.5	1396.3	1602	1188.6	1387.1	1566.3	1501.4	949.4	1136.9	1614.4	1226.9	1380.7	1332.55	0.965126	0.966
1423055_at	Nsg1	neuron specific gene family member 1	18196	5	-	38528431	38550706	2376.1	2917.5	2877.6	2266.1	2338.4	2128.5	1863.7	1094.8	1745.1	1931	1968.8	2555.14	1788.65	0.70002	0.492
1439894_at	Nwd1	NACHT and WD repeat domain containing 1	319555	NA	NA	-1	-1	306.5	304.3	264.2	285.9	352.4	195.2	202	178.2	204.8	236.3	177	302.66	198.917	0.657228	0.267
1429133_at	Nxnl2	nucleoredoxin-like 2	75124	13	+	51266393	51270556	625.8	725.1	948.1	669.2	672.6	711.2	810.9	449.4	583.2	597.5	581.7	728.16	622.317	0.854643	0.847
1443670_at	Odf3b	outer dense fiber of sperm tails 3B	70113	15	-	89207879	89209685	967	747.6	886.8	821.9	1011.1	708.6	1015.1	666.6	797.9	907.5	720.2	886.88	802.65	0.905027	0.88
1457273_at	Odz2	odd Oz/ten-m homolog 2 (Drosophila)	23964	11	-	35820170	36757745	4207.7	5060.7	4563.9	3970.2	5222	4860.3	3000.7	5199.2	4093.8	3671.9	2780.3	4604.9	3934.37	0.854387	0.718
1425784_a_at	Olfm1	olfactomedin 1	56177	2	+	28048612	28069951	1212	1509.7	1314	987.6	1085	1074.2	877.4	604.5	949.9	990.5	1244.7	1221.66	956.867	0.783251	0.747
1454098_at	Olfr112	olfactory receptor 112	258096	17	-	37700183	37706394	35.6	37.1	48.1	28.9	54.5	30.9	26.9	18.1	2.2	4.6	2.4	40.84	14.1833	0.34729	0.518
1422385_at	Olfr1264	olfactory receptor 1264	258206	2	-	89861294	89862221	24.4	26.4	16.7	12.2	13	28.9	2.8	14.1	5.9	32.4	24.1	18.54	18.0333	0.972672	0.994
1422371_at	Olfr1507	olfactory receptor 1507	57269	14	-	53109609	53115370	4.3	4.2	15	11.3	11.7	9.2	10.3	3.4	4.4	6.6	1.9	9.3	5.96667	0.641577	0.83
1450600_at	Olfr1508	olfactory receptor 1508	57270	14	-	53082395	53087136	60.3	79	46	53.2	62.7	102.7	89	78	142.2	152.9	124.6	60.24	114.9	1.90737	0.408
1422384_at	Olfr1509	olfactory receptor 1509	57271	14	+	53070067	53071077	29.5	46.7	37.6	34.1	34.3	38.6	27.5	3	3.8	26.8	34.3	36.44	22.3333	0.61288	0.777
1450591_at	Olfr154	olfactory receptor 154	27216	2	-	85503533	85504612	12.7	23.8	45.4	46.1	52.4	6.4	3.6	4	4.1	4.5	17.5	36.08	6.68333	0.185237	0.565
1422381_at	Olfr160	olfactory receptor 160	80706	9	-	37518933	37519865	26.8	21.5	26.1	27.7	24.3	24.7	22.2	4.9	28.4	20.6	35.5	25.28	22.7167	0.898602	0.952
1422365_at	Olfr17	olfactory receptor 17	18314	7	+	114240980	114241927	53.1	87.3	87.2	47.3	51.8	39.9	44.9	34.1	38	32.7	41	65.34	38.4333	0.588205	0.664
1422354_at	Olfr544	olfactory receptor 544	257926	7	-	109632627	109636821	46.4	13.9	7.5	23	24	155.4	102.2	77.1	118.6	129.9	135.9	22.96	119.85	5.21995	0.05
1422363_at	Olfr65	olfactory receptor 65	18365	7	+	111051970	111056050	21.4	26.7	29.1	16.7	13.3	18.7	24.5	21.4	27.5	28.7	32.4	21.44	25.5333	1.19092	0.796
1440599_at	Olfr658	olfactory receptor 658	259051	7	-	111791393	111795819	9.9	18.4	12.2	1.3	13.7	24.6	29.4	31.9	26.2	4.6	27.6	11.1	24.05	2.16667	0.711
1422360_at	Olfr672	olfactory receptor 672	258755	7	-	112144477	112145416	93.7	168.5	114.8	113.4	104.8	404.1	400.1	321.9	551	365.4	353.9	119.04	399.4	3.35517	0.216
1422364_at	Olfr68	olfactory receptor 68	18369	7	-	110925909	110926857	10.8	6	10.2	0.5	3.3	0.9	2.5	2.2	1	11.7	0.8	6.16	3.18333	0.516775	0.848
1422359_at	Olfr690	olfactory receptor 690	56860	7	-	112477730	112478792	25.9	31.1	38.2	23.6	19.9	95.5	41.8	61.1	69.1	38.8	45.4	27.74	58.6167	2.11307	0.669
1430455_at	Olfr701	olfactory receptor 701	66786	7	+	113957657	113964223	32.9	44.4	55.1	58.9	47.6	25.2	27	25.7	28	20.5	12.9	47.78	23.2167	0.485908	0.389
1421777_at	Olfr73	olfactory receptor 73	117004	2	-	87874352	87875294	58.7	38.7	46.4	46.3	41.7	1.6	2.5	1.8	2.7	14.1	16.4	46.36	6.51667	0.140567	0.0606
1450589_at	Olfr749	olfactory receptor 749	56858	14	-	51355895	51363999	62.4	120.4	100	103.9	87	130.5	149.2	93.1	92.7	83.8	98.9	94.74	108.033	1.14031	0.838
1450597_at	Olfr870	olfactory receptor 870	57251	9	-	19975077	19976013	100.6	150	93.1	78.4	114.2	6.1	30.1	28.1	1.8	6.1	5.2	107.26	12.9	0.120269	0.216
1422199_at	Omp	olfactory marker protein	18378	7	-	105291868	105293957	255.6	349.9	280.4	248.5	229.7	163.1	160.2	102.6	249.9	166.3	169.5	272.82	168.6	0.61799	0.532
1424990_at	Orai1	ORAI calcium release-activated calcium modulator 1	109305	5	+	123465082	123480461	279.5	264.6	202.9	174.6	215	124.5	227.4	158.6	255.1	267.3	288.8	227.32	220.283	0.969045	0.979
1419450_at	Ormdl3	ORM1-like 3 (S. cerevisiae)	66612	11	-	98442607	98448559	395.5	473.5	443.1	406.6	356.7	405.1	442	205.3	360.8	475.9	517.3	415.08	401.067	0.966239	0.883
1434223_at	Oscp1	organic solute carrier partner 1	230751	4	+	126058565	126088920	630.6	616.6	684	620.6	610.6	554.3	595.4	546.9	529.2	545.2	485.4	632.48	542.733	0.858104	0.423
1459807_x_at	P4htm	prolyl 4-hydroxylase, transmembrane (endoplasmic reticulum)	74443	9	-	108481156	108499931	919	1388.9	909.3	943.7	765.9	642.6	941	865.2	860.5	553	1053.8	985.36	819.35	0.831524	0.805
1428751_at	Pacrg	PARK2 co-regulated	69310	17	-	10595877	11033057	630	737.8	800.8	628.7	587.3	652.8	628.8	617	638.1	574.6	626.8	676.92	623.017	0.92037	0.812
1437834_s_at	Pacsin3	protein kinase C and casein kinase substrate in neurons 3	80708	2	+	91096969	91104836	481.3	667	677.5	514.1	655.2	526.5	642.6	328.6	519.1	684.3	587.8	599.02	548.15	0.915078	0.982
1435486_at	Pak3	p21 protein (Cdc42/Rac)-activated kinase 3	18481	X	+	140127829	140226343	1028.1	1295.5	649.1	703.4	931.4	1126.5	569.9	625.7	1018.8	1241.5	826.4	921.5	901.467	0.97826	0.971
1432591_at	Pappa	pregnancy-associated plasma protein A	18491	4	+	64785207	65018543	374.2	474.2	345	312.1	435.4	594.1	377.2	462.9	491.9	432.9	290.9	388.18	441.65	1.13775	0.871
1428958_at	Paqr8	progestin and adipoQ receptor family member VIII	74229	1	+	20880702	20928837	98	106.1	102.8	66.7	131.2	149.1	89.9	178.1	182.2	251.5	152.8	100.96	167.267	1.65676	0.705
1455025_at	Paqr9	progestin and adipoQ receptor family member IX	75552	9	+	95460235	95462540	229.3	332	262.6	197.1	212.6	304.4	148.9	199.3	178	180.5	172.3	246.72	197.233	0.799422	0.791
1423174_a_at	Pard6b	par-6 (partitioning defective 6) homolog beta (C. elegans)	58220	2	+	167906503	167926702	260.3	262	225.6	154.3	206.2	220.7	239.8	129.6	245.2	241.4	177.9	221.68	209.1	0.943252	0.981
1421311_at	Pcdh10	protocadherin 10	18526	3	+	45182319	45186957	229.2	234.9	192	121.4	123.7	82.9	166.5	106.4	62.6	138.2	128.5	180.24	114.183	0.633507	0.713
1444137_at	Pcdh10	protocadherin 10	319650	11	-	53564671	53565425	464.7	689.8	534	476.2	408.2	430.8	275.2	307.4	391.8	307.6	307.2	514.58	336.667	0.654255	0.588
1455145_at	Pcdh19	protocadherin 19	279653	X	-	130117399	130223532	629.3	907.6	660.2	538.2	641.5	577.2	393.4	518.7	571.1	585.6	478	675.36	520.667	0.770947	0.71
1442659_at	Pcdh9	protocadherin 9	211712	14	-	93412919	94287951	460.5	506.4	432.1	351.4	476.1	663.1	535.3	621.9	665.4	699.3	734.9	445.3	653.317	1.46714	0.341
1421631_at	Pcdhb1	protocadherin beta 1	93872	18	+	37424651	37427108	25.9	20.5	20.9	22.8	5.6	17.6	16.7	18.1	8	20.1	10.1	19.14	15.1	0.788924	0.828
1451527_at	Pcolce2	procollagen C-endopeptidase enhancer 2	76477	9	+	95538046	95595970	2573.6	2595.9	2458.5	2204.3	2034	2237.9	1806.6	3050.6	2305.1	1780.4	2927.9	2373.26	2351.42	0.990796	0.893
1452913_at	Pcp4l1	Purkinje cell protein 4-like 1	66425	1	-	173103394	173126399	254.7	322.4	274.8	281.8	255.3	428.9	390.6	289	304.9	293.9	284.4	277.8	331.95	1.19492	0.738
1421396_at	Pcsk1	proprotein convertase subtilisin/kexin type 1	18548	13	+	75227434	75269946	65.5	92.8	51.9	50.7	52	70	39.5	59	70.8	57.8	81.6	62.58	63.1167	1.00858	0.983
1426981_at	Pcsk6	proprotein convertase subtilisin/kexin type 6	18553	7	+	73007021	73195272	407.6	395.7	264.9	260.4	348.2	240.5	366.6	190.1	430.8	428.7	346	335.36	333.783	0.995299	0.911
1439618_at	Pde10a	phosphodiesterase 10A	23984	17	+	8994609	9179513	108.2	99.4	121.8	46.3	105.9	116.2	86.3	118.9	122.4	134.7	61.7	96.32	106.7	1.10777	0.936
1436251_at	Pde1c	phosphodiesterase 1C	18575	6	-	56050435	56319628	467	530.5	575.3	366.2	379.9	536.6	383	402.6	434.8	339.8	346.2	463.78	407.167	0.877931	0.841
1421535_a_at	Pde4a	phosphodiesterase 4A, cAMP specific	18577	9	+	20970157	21017692	141.3	139.1	157.3	90.1	89.4	98.5	84	70.9	130	136.1	79.6	123.44	99.85	0.808895	0.848
1435280_at	Pde4d	phosphodiesterase 4D, cAMP specific	238871	13	+	109954277	109955964	570.2	550.7	489.7	412.4	495.6	586.8	517	567.2	765.4	719.5	441.3	503.72	599.533	1.19021	0.777
1416843_at	Pde6d	phosphodiesterase 6D, cGMP-specific, rod, delta	18582	1	-	88439589	88479076	1205.5	1285	1468.2	1220.4	1205.1	1298.2	1025.6	927.6	1233.6	1048.6	1045.8	1276.84	1096.57	0.858813	0.731
1450213_at	Pde7b	phosphodiesterase 7B	29863	10	-	20117809	20444874	135	229.7	286.1	164.5	211.7	175.7	169.8	64.7	116.9	113	151.5	205.4	131.933	0.642324	0.73
1428896_at	Pdgfrl	platelet-derived growth factor receptor-like	68797	8	+	42011586	42076124	419.5	478.3	421.4	442.6	436.4	450.2	315.7	466	486.6	409.9	644.4	439.64	462.133	1.05116	0.943
1438399_at	Pex5l	peroxisomal biogenesis factor 5-like	58869	3	-	32848554	33042004	188.8	209.8	250.1	159.8	176	182.5	183.5	116.4	127.6	187.5	101.6	196.9	149.85	0.761046	0.75
1439527_at	Pgr	progesterone receptor	18667	9	+	8899832	8968611	86	73.2	85	69.4	93.8	116.1	62.5	69.2	89.9	64.1	76.9	81.48	79.7833	0.979177	0.994
1452485_at	Phospho1	phosphatase, orphan 1	237928	11	+	95685813	95693453	9.3	31.4	5.4	5	5.1	6.8	4.7	18.8	8	4.5	30.3	11.24	12.1833	1.08393	0.992
1444640_at	Pigg	phosphatidylinositol glycan anchor biosynthesis, class G	433931	5	+	108741943	108777798	102.3	108.1	97.2	95.7	86.8	153.9	100.6	89.4	134.2	90.2	72.8	98.02	106.85	1.09008	0.877
1460411_s_at	Pkdcc	protein kinase domain containing, cytoplasmic	106522	17	+	83614622	83624409	469.3	488.6	529.9	448.3	452.5	469.8	398.5	298.5	549.5	446.2	496.8	477.72	443.217	0.927775	0.974
1421137_a_at	Pkib	protein kinase inhibitor beta, cAMP dependent, testis specific	18768	10	+	57351886	57460918	325.9	421	294.1	220.1	282.2	257	255.4	147.4	242.5	193.7	163.2	308.66	209.867	0.679928	0.695
1434889_at	Plekha7	pleckstrin homology domain containing, family A member 7	233765	7	-	123267631	123333355	369.9	293.1	216.6	201	202.3	296.7	264.5	189.6	395.7	379.5	188.6	256.58	285.767	1.11375	0.849
1416178_a_at	Plekhb1	pleckstrin homology domain containing, family B (evectins) member 1	27276	7	-	107792411	107810908	4223	5398.2	6118.7	4992.5	4951.9	3781.9	3510.7	3195.9	2657.7	3063.9	3162	5136.86	3228.68	0.628532	0.346
1420996_at	Plxna3	plexin A3	18846	X	+	71574404	71590028	352.2	279.2	277.4	219.3	254.8	344.6	202.7	229.2	310.8	271.4	318.9	276.58	279.6	1.01092	0.942
1441371_at	Plxna4	plexin A4	243743	6	-	32094558	32538192	167.1	218.5	81.6	69.7	70.6	91.4	68.4	42.3	117.1	77.6	103.8	121.5	83.4333	0.686694	0.857
1428628_at	Pnmal1	PNMA-like 1	68870	2	+	28555680	28668685	564.2	465.2	587.1	505	562	554.4	708.8	524.2	494.2	480.5	414.1	536.7	529.367	0.986336	0.984
1439289_s_at	Pnmal1	PNMA-like 1	71691	7	+	17545143	17547669	44	43	39.7	47.9	36.4	32.1	37	27.6	46.2	54	54.3	42.2	41.8667	0.992101	0.922
1449483_at	Polk	polymerase (DNA directed), kappa	27015	13	-	97250643	97312440	378.2	344.6	229.7	190.8	268.7	377.2	271	308.8	310	361.1	222.7	282.4	308.467	1.0923	0.911
1416939_at	Ppa1	pyrophosphatase (inorganic) 1	67895	10	+	61111368	61136913	2518.8	2608.4	3647.9	2867.8	2750.3	4317.7	4138.3	3124.5	3175.8	3171.3	3924	2878.64	3641.93	1.26516	0.62
1456395_at	Ppargc1a	peroxisome proliferative activated receptor, gamma, coactivator 1 alpha	19017	5	-	51845488	51945160	281.1	222.2	268.2	132.4	170.7	255.8	517.9	188.7	470.4	434.4	196.5	214.92	343.95	1.60036	0.698
1449945_at	Ppargc1b	peroxisome proliferative activated receptor, gamma, coactivator 1 beta	170826	18	-	61457789	61560085	145.3	123.1	150.6	85.2	159.5	185.7	122.1	130.7	119.2	121.5	118.3	132.74	132.917	1.00133	0.995
1453310_at	Ppil6	peptidylprolyl isomerase (cyclophilin)-like 6	73075	10	+	41210244	41234094	1918.1	1570.5	1867.1	1709.8	2070.7	2102.1	2338.1	1250.7	1784	1569	1703.5	1827.24	1791.23	0.980295	0.935
1435787_at	Ppm1l	protein phosphatase 1 (formerly 2C)-like	242083	3	+	69120839	69359318	776.8	788.5	840.6	641.2	728.6	930	734.1	768.1	804.7	804.4	741.8	755.14	797.183	1.05568	0.845
1417701_at	Ppp1r14c	protein phosphatase 1, regulatory (inhibitor) subunit 14c	76142	10	-	6881565	6980391	594	558.5	579.7	471.7	572.3	480.4	488.8	339.1	509.6	512.3	480.4	555.24	468.433	0.843659	0.67
1422605_at	Ppp1r1a	protein phosphatase 1, regulatory (inhibitor) subunit 1A	58200	15	-	103360709	103368423	115.7	189.8	209	181.6	128.9	144.3	149.2	89	100.9	115.7	80.8	165	113.317	0.686768	0.709
1433691_at	Ppp1r3c	protein phosphatase 1, regulatory (inhibitor) subunit 3C	53412	19	-	36806220	36811094	1070.6	1083.3	1031.6	773	1148.7	2110.2	945.5	769.3	1696.9	1044.8	1247.1	1021.44	1302.3	1.27496	0.767
1438991_x_at	Ppp2r1a	protein phosphatase 2 (formerly 2A), regulatory subunit A (PR 65), alpha isoform	51792	17	+	21082417	21102869	10493.1	10625.8	9750.3	8781	9963.4	10415.9	11012.7	10776	10444.8	10691.3	10770.3	9922.72	10685.2	1.07684	0.728
1426621_a_at	Ppp2r2b	protein phosphatase 2 (formerly 2A), regulatory subunit B (PR 52), beta isoform	72930	18	-	42804924	43219125	197.3	180.4	281	184.6	268.3	194.8	154.1	228.6	195	279.8	177.1	222.32	204.9	0.921644	0.883
1438671_at	Ppp2r2c	protein phosphatase 2 (formerly 2A), regulatory subunit B (PR 52), gamma isoform	269643	5	+	37259808	37346317	152.8	207.3	170.3	143.8	164.7	173.4	145	108.4	228.9	188.5	238.4	167.78	180.433	1.07542	0.797
1456329_at	Prtg	protogenin homolog (Gallus gallus)	235472	9	+	72655080	72765114	82.7	90	90.5	59.8	73.4	81.5	54.6	73.6	74.7	58.7	81.2	79.28	70.7167	0.891986	0.822
1455342_at	Prune2	prune homolog 2 (Drosophila)	353211	19	+	17030607	17298421	429.9	521.9	397.1	302.4	344.5	366.7	204.7	203.7	281.2	352	206	399.16	269.05	0.67404	0.682
1425869_a_at	Psen2	presenilin 2	19165	1	-	182157134	182186431	756.4	856.8	1109.7	737.4	774.6	876.2	1142.2	1028.1	847.6	1037.9	640.2	846.98	928.7	1.09648	0.914
1450374_at	Pth2	parathyroid hormone 2	114640	7	+	52436551	52437208	101.4	98.2	90	50.6	51.8	76.2	15	60.9	57.7	73.2	74.5	78.4	59.5833	0.759991	0.815
1418181_at	Ptp4a3	protein tyrosine phosphatase 4a3	19245	15	+	73553574	73589196	900.9	974.7	1077.4	929.2	924	721.4	655.8	566.4	720.9	712.3	733.3	961.24	685.017	0.712639	0.216
1455450_at	Ptpn3	protein tyrosine phosphatase, non-receptor type 3	545622	4	-	57203712	57314709	1385	1437.5	1293.1	1145.7	1297.2	1526.1	1234.8	1479.2	1499	1501.8	1181.1	1311.7	1403.67	1.07011	0.865
1425340_a_at	Ptpra	protein tyrosine phosphatase, receptor type, A	19262	2	+	130276013	130380036	1120.7	1308.7	1289.6	1016.7	1096.9	1422.4	1132.9	902.8	1406.1	1309.6	1420.2	1166.52	1265.67	1.08499	0.697
1426047_a_at	Ptprr	protein tyrosine phosphatase, receptor type, R	19279	10	+	115455418	115711985	242.3	229.8	240.1	203.6	210	235.6	151.4	115.2	184.3	194.8	193.2	225.16	179.083	0.79536	0.712
1431091_at	Pygo1	pygopus 1	72135	9	+	72773456	72793822	267.8	283.4	219.7	194.9	286.1	138.2	94.5	81.6	158	75.8	99.9	250.38	108	0.431344	0.216
1434156_at	Rab11fip4	RAB11 family interacting protein 4 (class II)	268451	11	+	79404713	79507514	423.5	500.2	518.7	396	479.7	482.1	311.7	378.5	332	349.4	452.1	463.62	384.3	0.828912	0.738
1434314_s_at	Rab11fip5	RAB11 family interacting protein 5 (class I)	52055	6	-	85284955	85324628	1458.2	2214.9	1965.4	1555.8	2054.9	1576.9	2001.7	1472.2	1465.5	1647.1	2144.2	1849.84	1717.93	0.928693	0.937
1436566_at	Rab40b	Rab40b, member RAS oncogene family	217371	11	-	121217435	121249565	272.8	274.8	261.2	235.8	270.9	294	313.1	160.3	238.1	273.7	187.2	263.1	244.4	0.928924	0.99
1434062_at	Rabgap1l	RAB GTPase activating protein 1-like	29809	1	-	162186704	162723069	2170.9	2464	2115	1812.6	2050.7	2398.7	2000.4	1518.4	2415	2333	1641	2122.64	2051.08	0.966289	0.974
1454715_at	Ralyl	RALY RNA binding protein-like	76897	3	+	13471654	14182287	6.6	68	40.9	34.8	41.8	72.1	54.6	63.5	46.9	127.5	45.8	38.42	68.4	1.78032	0.753
1425266_a_at	Rap1gds1	RAP1, GTP-GDP dissociation stimulator 1	229877	3	-	138588869	138738163	1057.8	1306.9	1034.7	899.5	840.7	1609.6	830.7	966.9	1398.4	948	1275.2	1027.92	1171.47	1.13965	0.827
1419415_a_at	Rarg	retinoic acid receptor, gamma	19411	15	-	102065370	102087914	689.5	669	508.2	544.1	544.4	580.9	344.9	430.9	496.6	457.9	555.5	591.04	477.783	0.808377	0.738
1451321_a_at	Rbm43	RNA binding motif protein 43	71684	2	-	51779971	51790529	661	669	730.4	625.1	646.5	688	607.7	582.2	632.6	513.4	571.9	666.4	599.3	0.89931	0.738
1433509_s_at	Reep1	receptor accessory protein 1	52250	6	+	71657853	71760696	1154.6	1383.6	1297.4	1171	1317	2126.8	1369.9	1603.6	1848	1638	2012.2	1264.72	1766.42	1.39669	0.564
1436931_at	Rfx4	regulatory factor X, 4 (influences HLA class II expression)	71137	10	+	84218792	84369281	34.3	30.8	52.6	25.7	36.5	16.6	29.9	14	22.5	26.4	26.9	35.98	22.7167	0.631369	0.701
1452399_at	Rgs6	regulator of G-protein signaling 6	50779	12	+	83718024	84259799	121.9	142.5	147.3	81.2	103.5	152.4	86.6	134.1	133.7	97.3	83	119.28	114.517	0.960066	0.928
1450659_at	Rgs7	regulator of G protein signaling 7	24012	1	-	176989206	177422676	191.8	233.3	198.2	99.6	148.8	306.9	202.5	209.6	156.4	231.7	318.1	174.34	237.533	1.36247	0.744
1455902_x_at	Rhof	ras homolog gene family, member f	23912	5	-	123568188	123582638	132.5	178.6	164.1	123.2	117.1	87.1	121.6	123.1	135.2	96.3	120.3	143.1	113.933	0.79618	0.714
1435096_at	Ric8b	resistance to inhibitors of cholinesterase 8 homolog B (C. elegans)	237422	10	+	84380360	84479192	1256.1	1448.7	1510.1	1172.3	1174.2	1407.9	1112.7	802.6	1190.6	926.8	1124	1312.28	1094.1	0.83374	0.77
1426745_at	Rnasek	ribonuclease, RNase K	52898	11	-	70051627	70053348	591.3	596.8	430.7	292.5	454.5	438.4	545.7	402.2	556.5	568.3	477.4	473.16	498.083	1.05267	0.889
1426504_a_at	Rnf121	ring finger protein 121	75212	7	-	109168385	109213646	862.8	658.9	755.4	744.1	702.7	885.3	784.4	551.5	739.3	684	702.2	744.78	724.45	0.972703	0.96
1418318_at	Rnf128	ring finger protein 128	66889	X	+	136145158	136207683	2008.4	2259.1	2009.2	1613.2	1846.5	2107.6	2151.8	1493.3	2299.6	2147.9	2157.4	1947.28	2059.6	1.05768	0.738
1423959_at	Ropn1l	ropporin 1-like	252967	15	-	31370964	31383444	137.1	154.8	131.4	149.9	167	168.2	179.8	92.3	250	190.5	187.6	148.04	178.067	1.20283	0.62
1434563_at	Rps6kc1	ribosomal protein S6 kinase polypeptide 1	320119	1	-	192619947	192735649	310.8	322.9	336.7	305.1	378	438.4	306.2	256.3	355.4	330.7	145.3	330.7	305.383	0.923445	0.958
1417643_at	Rsph1	radial spoke head 1 homolog (Chlamydomonas)	22092	17	-	31391964	31414301	1583.9	1708.1	2122.6	1796.9	2017.5	2237.9	2055	1678.3	1686.9	1638.4	1481.3	1845.8	1796.3	0.973182	0.979
1444270_at	Rsph4a	radial spoke head 4 homolog A (Chlamydomonas)	212892	10	+	33624916	33635827	568.5	519.6	574.2	464.5	493.7	782.9	591.9	490.6	689.7	408.8	595.9	524.1	593.3	1.13204	0.797
1455664_at	Rtn4rl1	reticulon 4 receptor-like 1	237847	11	+	75007494	75081264	283.3	272.1	290.1	243.4	265.1	265.8	210.2	224.6	197.4	211.6	182.5	270.8	215.35	0.795236	0.532
1449927_at	S100a5	S100 calcium binding protein A5	20199	3	+	90412443	90415702	2167	1916.2	2974.2	1928.8	2369.4	1374.7	2315.6	1290.3	1218.1	1172.3	822.5	2271.12	1365.58	0.601282	0.613
1459897_a_at	Sbsn	suprabasin	282619	7	+	31536489	31541153	305.8	385.3	416.5	335.1	389.5	343.3	457.6	405.9	296.8	373.4	341	366.44	369.667	1.00881	0.983
1448628_at	Scg3	secretogranin III	20255	9	-	75491173	75531863	482.1	624.2	671.6	389.4	511.8	554.1	394.1	444.4	462.9	605.3	477.9	535.82	489.783	0.914082	0.908
1451534_at	Scgn	secretagogin, EF-hand calcium binding protein	214189	13	-	24045325	24083083	103.8	149.8	184	121.6	112.7	104.2	71	71.8	137.4	87.2	69	134.38	90.1	0.670487	0.704
1445259_at	Scn2a1	sodium channel, voltage-gated, type II, alpha 1	110876	2	+	65508501	65605504	37.4	54.5	28.7	9.6	37.6	32.4	4.7	17.5	39	33.1	41.5	33.56	28.0333	0.83532	0.949
1435767_at	Scn3b	sodium channel, voltage-gated, type III, beta	235281	9	+	40076800	40099203	1174	1376.3	1457.4	1126.6	1306.1	1197.1	1411	1190.7	910.5	1424.9	1035.1	1288.08	1194.88	0.927647	0.878
1434008_at	Scn4b	sodium channel, type IV, beta	399548	9	+	44947124	44962144	564.8	670	634.3	505.7	540.4	225.6	351.9	128.5	154.5	313.2	162.7	583.04	222.733	0.382021	0.129
1423515_at	Scn8a	sodium channel, voltage-gated, type VIII, alpha	20273	15	+	100701113	100876360	126.5	150.3	136.8	71.1	132.9	134.3	70	128	148	124	80.4	123.52	114.117	0.923872	0.908
1421660_at	Scn9a	sodium channel, voltage-gated, type IX, alpha	20274	2	-	66318137	66473009	37.9	29.4	22	28.4	15.5	12.4	11.8	25	42.4	41.7	22.7	26.64	26	0.975976	0.992
1432181_s_at	Sco2	SCO cytochrome oxidase deficient homolog 2 (yeast)	100126824	15	-	89202067	89204249	306	269.7	252.9	212.8	344.7	168.1	248.6	199.9	413.1	243.8	252.4	277.22	254.317	0.917382	0.963
1439500_at	Scrn1	secernin 1	69938	6	-	54458809	54516376	1835.2	2155.8	2326.2	1920.4	2137.2	2386.7	1961.2	1894.7	1976	2139.9	2069.7	2074.96	2071.37	0.998268	0.962
1448545_at	Sdc2	syndecan 2	15529	15	+	32850477	32964476	1162.5	1195.3	1129.5	831.1	999.5	867.4	642	640.3	1423	792.1	1268	1063.58	938.8	0.882679	0.942
1426972_at	Sec24d	Sec24 related gene family, member D (S. cerevisiae)	69608	3	+	122970413	123068554	1476	1655.1	1689.7	1622.5	1672.9	1534.7	1372.3	1100.3	1725	1670.9	1849.4	1623.24	1542.1	0.950014	0.99
1419717_at	Sema3e	sema domain, immunoglobulin domain (Ig), short basic domain, secreted, (semaphorin) 3E	20349	5	+	14025275	14256689	232.6	173.4	141.8	76.1	128.8	152.3	101.9	93.1	167.5	206.6	148.6	150.54	145	0.963199	0.979
1442226_at	Sema3e	sema domain, immunoglobulin domain (Ig), short basic domain, secreted, (semaphorin) 3E	20349	5	+	14025275	14256689	146.9	166.6	134.5	123.7	134.2	136.4	105.1	123.5	172	156.3	109.1	141.18	133.733	0.947254	0.947
1449202_at	Sema4g	sema domain, immunoglobulin domain (Ig), transmembrane domain (TM) and short cytoplasmic domain, (semaphorin) 4G	26456	19	+	45063833	45077885	545.2	695	665.5	502.7	544.6	661.7	466.3	483.3	589.2	564.8	565.1	590.6	555.067	0.939835	0.935
1416666_at	Serpine2	serine (or cysteine) peptidase inhibitor, clade E, member 2	20720	1	-	79790898	79855240	5588.1	6536.5	6200.1	6117.7	6164.1	5850.8	5257.9	5331.9	5050.5	5030	5341.3	6121.3	5310.4	0.867528	0.435
1435437_at	Setd7	SET domain containing (lysine methyltransferase) 7	73251	3	-	51319239	51364745	1098.9	1062.4	778.8	794.7	900.3	1263.4	928.1	821.3	1139.5	1224.3	1011.9	927.02	1064.75	1.14857	0.717
1418873_at	Sfxn4	sideroflexin 4	94281	19	-	60913179	60937333	86.7	114.2	129.1	79.3	105.4	170	70.3	142.9	113.4	45.8	156	102.94	116.4	1.13076	0.956
1415892_at	Sgpl1	sphingosine phosphate lyase 1	20397	10	-	60561391	60610413	1957.8	2377.7	1960.2	1676.8	1825.8	1227.5	1132.6	762.7	1284.3	1209.7	1197.1	1959.66	1135.65	0.579514	0.389
1425178_s_at	Shmt1	serine hydroxymethyltransferase 1 (soluble)	20425	11	-	60602398	60624767	233.7	180.6	144	154.9	204.6	254.6	318.1	163.9	352.5	272.4	250.5	183.56	268.667	1.46364	0.402
1423507_a_at	Sirt2	sirtuin 2 (silent mating type information regulation 2, homolog) 2 (S. cerevisiae)	64383	7	+	29551770	29573684	558.3	599.5	591.4	529.3	642.7	555.7	575.1	584	380.5	610.5	608.7	584.24	552.417	0.94553	0.873
1417884_at	Slc16a6	solute carrier family 16 (monocarboxylic acid transporters), member 6	104681	11	-	109312169	109334910	161.2	207.6	183.5	109.1	113.1	177.6	104.4	111.9	127.2	128.5	165	154.9	135.767	0.876479	0.905
1429726_at	Slc16a9	solute carrier family 16 (monocarboxylic acid transporters), member 9	66859	10	+	69708023	69748699	162.4	224.6	106.8	112.7	115.9	114.8	116.7	122.6	183	98.7	221.8	144.48	142.933	0.989295	0.99
1428379_at	Slc17a6	solute carrier family 17 (sodium-dependent inorganic phosphate cotransporter), member 6	140919	7	+	58877199	58926496	1000.2	1067.4	1123.1	762.5	928.7	1094.8	937.7	856.6	908.7	1022.3	846.8	976.38	944.483	0.967332	0.974
1438194_at	Slc1a2	solute carrier family 1 (glial high affinity glutamate transporter), member 2	20511	2	+	102498839	102630941	59.3	61.6	48.8	27.3	50.9	36.6	63.6	29.5	45.2	208.3	73.9	49.58	76.1833	1.53657	0.831
1460042_at	Slc23a3	solute carrier family 23 (nucleobase transporters), member 3	22626	1	-	75122115	75130464	61.1	45.1	50.5	24.3	41.4	31.5	59.5	35.6	27.2	38.2	12.4	44.48	34.0667	0.765887	0.828
1429225_at	Slc24a2	solute carrier family 24 (sodium/potassium/calcium exchanger), member 2	76376	4	-	86629029	86876444	415.7	512.5	405.4	307.8	446.8	447.2	305.9	263.9	382	308.5	137.7	417.64	307.533	0.73636	0.763
1435206_at	Slc24a4	solute carrier family 24 (sodium/potassium/calcium exchanger), member 4	238384	12	+	103367628	103504959	306.7	287.2	299.1	199.6	228.9	168.4	283.2	126.9	178.8	439.2	170.7	264.3	227.867	0.862152	0.96
1436440_at	Slc25a12	solute carrier family 25 (mitochondrial carrier, Aralar), member 12	78830	2	-	71112351	71205611	260.7	348	301.1	258	301.7	289.9	197.3	191.2	307.3	311.3	190.9	293.9	247.983	0.843768	0.828
1420967_at	Slc25a15	solute carrier family 25 (mitochondrial carrier ornithine transporter), member 15	18408	8	-	23486022	23509093	736.3	983	963.8	855.3	876.2	785.4	876.9	598.5	851.2	852.7	1026.4	882.92	831.85	0.942158	0.99
1424211_at	Slc25a33	solute carrier family 25, member 33	70556	4	-	149118144	149148376	412.6	363.3	388.2	334.2	373.5	486.9	660.8	332.2	486.4	605.8	485.3	374.36	509.567	1.36117	0.488
1435911_s_at	Slc2a12	solute carrier family 2 (facilitated glucose transporter), member 12	353169	10	+	22364816	22423686	248.1	258.8	220	195.5	255.3	231.7	292.2	240.5	234.7	261.9	219	235.54	246.667	1.04724	0.89
1425109_at	Slc44a3	solute carrier family 44, member 3	213603	3	-	121162446	121235262	296.2	303.6	291.4	242.5	256.2	426.4	404.5	213.9	467.4	342.7	376.6	277.98	371.917	1.33793	0.373
1416596_at	Slc44a4	solute carrier family 44, member 4	70129	17	+	35051410	35067381	542.3	410	466.1	386.6	464.6	485.4	530.7	365.9	437.6	518.7	407.6	453.92	457.65	1.00822	0.904
1434096_at	Slc4a4	solute carrier family 4 (anion exchanger), member 4	54403	5	+	89316284	89668680	595	684.6	525.8	402	496.5	457.4	375	451.2	672.1	836.9	583.3	540.78	562.65	1.04044	0.929
1436137_at	Slc6a17	solute carrier family 6 (neurotransmitter transporter), member 17	229706	3	-	107270465	107320936	286.5	332.7	296.3	232.8	246.5	309.4	182.1	282.3	279.5	244.6	264.4	278.96	260.383	0.933407	0.87
1440201_at	Slc8a1	solute carrier family 8 (sodium/calcium exchanger), member 1	20541	17	-	81772444	82137717	84.8	112.3	75.6	70.8	136	109.9	67.5	69.7	152	153.6	90.7	95.9	107.233	1.11818	0.859
1454897_at	Slc9a7	solute carrier family 9 (sodium/hydrogen exchanger), member 7	236727	X	-	20098850	20100271	165.2	141.1	92.5	96.4	151.5	209.4	150.9	170.6	192.6	105.8	134.3	129.34	160.6	1.24169	0.81
1433719_at	Slc9a9	solute carrier family 9 (sodium/hydrogen exchanger), member 9	331004	9	+	94570327	95129867	149.6	260.5	197.8	164.3	252	231.2	147	192.4	175.5	160.2	179.3	204.84	180.933	0.883291	0.847
1448918_at	Slco3a1	solute carrier organic anion transporter family, member 3a1	108116	7	-	81426801	81699666	310.7	399.8	288.3	265.9	289.3	325.9	169.9	253.5	368.2	284.9	382.5	310.8	297.483	0.957154	0.987
1425108_a_at	Smagp	small cell adhesion glycoprotein	207818	15	-	100451770	100467296	231	230.8	170.1	172.5	239	265.5	360	175.1	355.5	325.1	299.6	208.68	296.8	1.42227	0.346
1416828_at	Snap25	synaptosomal-associated protein 25	20614	2	+	136539185	136608164	1565.5	1787	1815.7	1284.2	1381.9	1524.6	1380.1	896	1165.6	1613.7	1220.9	1566.86	1300.15	0.829781	0.791
1435210_s_at	Snph	syntaphilin	241727	2	-	151416285	151458269	71	61.2	29.1	21.4	47.9	58.8	56.3	22.3	55.5	56	71.2	46.12	53.35	1.15676	0.797
1423349_at	Socs5	suppressor of cytokine signaling 5	56468	17	+	87507018	87536925	945	923.2	847.2	770.2	869.1	847.8	608.2	613.2	868.5	764.6	598	870.94	716.717	0.822923	0.729
1437197_at	Sorbs2	sorbin and SH3 domain containing 2	234214	8	+	46593148	46913258	595.3	542.7	434.5	392.9	454.7	409.6	452.9	432.7	510.4	538	503.8	484.02	474.567	0.980469	0.996
1419588_at	Spag1	sperm associated antigen 1	26942	15	+	36109284	36164932	152.9	211.1	284.4	167.2	170.8	265.5	218.7	248	284.3	207.2	153.7	197.28	229.567	1.16366	0.864
1441708_at	Spag16	sperm associated antigen 16	66722	1	+	69873561	70771706	408.9	418.1	257.3	216.7	261	406.4	334.3	206.4	536	401.3	351	312.4	372.567	1.19259	0.752
1431729_at	Spata17	spermatogenesis associated 17	74717	1	-	188959171	189039325	14.5	26.2	43.7	42.8	66.3	54.2	44.5	30.8	58.8	37.5	47.7	38.7	45.5833	1.17786	0.844
1459122_at	Spef2	sperm flagellar 2	320277	15	-	9592490	9678561	311.8	329.8	222.9	166.8	202.3	369.3	150.6	255.1	375.9	120.2	221.8	246.72	248.817	1.0085	0.998
1435026_at	Spock2	sparc/osteonectin, cwcv and kazal-like domains proteoglycan 2	94214	10	+	59569004	59596661	424.5	467	356.7	296.6	394.1	401.4	329.3	346.1	479	480.3	435.7	387.78	411.967	1.06237	0.854
1416524_at	Spop	speckle-type POZ protein	20747	11	+	95275396	95354724	1865.7	2140.3	1992.3	1783.2	1946.2	2162.6	2175.7	1622.8	2071.1	2040.5	2158.4	1945.54	2038.52	1.04779	0.662
1420150_at	Spsb1	splA/ryanodine receptor domain and SOCS box containing 1	74646	4	-	149270392	149329115	722.2	826.4	720.1	676.8	783.9	1124.5	1128.4	934.1	953.4	1121.2	1244.6	745.88	1084.37	1.45381	0.195
1436621_at	Srcin1	SRC kinase signaling inhibitor 1	56013	11	-	97370653	97436440	754.3	783.6	778.7	572.9	650.4	668.5	466.9	562.7	613.9	510.1	590.7	707.98	568.8	0.803413	0.652
1426875_s_at	Srxn1	sulfiredoxin 1 homolog (S. cerevisiae)	76650	2	+	151931465	151937089	195.6	208.2	241.1	204.1	180	159.4	187.7	153.9	188.2	160.9	139.2	205.8	164.883	0.801182	0.607
1434442_at	Stbd1	starch binding domain 1	52331	5	+	93032076	93035605	520.6	659.1	649.3	510.2	533.4	759.9	433.6	659.8	693.2	435.1	626.5	574.52	601.35	1.0467	0.973
1418105_at	Stmn4	stathmin-like 4	56471	14	+	66963211	66980517	252	422.3	564.8	459	531.5	1514.6	1221.4	914.5	951.8	1297.4	1617.9	445.92	1252.93	2.80977	0.244
1446591_at	Stmnd1	stathmin domain containing 1	380842	13	+	46299471	46300115	930.5	862.4	1014.7	644	861.7	1215.7	841.7	538.2	961.3	559.8	698.8	862.66	802.583	0.930359	0.992
1419097_a_at	Stom	stomatin	13830	2	-	35169509	35192529	1693.2	1925.2	1744.6	1324.8	1553.3	781.3	866.4	571.3	740.4	649.8	708.1	1648.22	719.55	0.436562	0.199
1441036_at	Stoml3	stomatin (Epb7.2)-like 3	229277	3	+	53292714	53311574	4001.2	4444.6	6070.9	4547.4	4301.4	2667	2760.4	1997.1	1790.4	1653.4	1417.7	4673.1	2047.67	0.438182	0.223
1456883_at	Stox1	storkhead box 1	216021	10	-	62122169	62188847	210.2	187.7	196.9	152.6	158.1	272.2	200.2	268.2	272	200.7	215.7	181.1	238.167	1.31511	0.653
1445297_at	Stxbp5l	syntaxin binding protein 5-like	207227	16	-	37107395	37385044	73	67.3	57.6	50.4	52.5	35.9	38.6	63.8	32	32.4	30.6	60.16	38.8833	0.646332	0.389
1448973_at	Sult1d1	sulfotransferase family 1D, member 1	53315	5	-	87983674	87998031	3085	3886.9	3062.1	2924.7	2524.7	1954.9	2172.1	1334.9	2072.6	2351.5	1848.3	3096.68	1955.72	0.631553	0.486
1439801_at	Sun3	Sad1 and UNC84 domain containing 3	194974	11	-	9016053	9021921	4.9	20.6	2.4	9.7	18.6	5.3	21.1	11.3	16	2.5	3.4	11.24	9.93333	0.883749	0.958
1460593_at	Susd4	sushi domain containing 4	96935	1	+	184695036	184825785	270.9	273.5	348.8	206.1	192	306.6	298.4	290.8	343.7	320.2	360.1	258.26	319.967	1.23893	0.711
1434800_at	Sv2b	synaptic vesicle glycoprotein 2 b	64176	7	-	82259780	82454148	134.8	167.8	104.7	102.4	107	91.1	76.9	91.8	127.5	124.8	108.8	123.34	103.483	0.839009	0.828
1453715_at	Sv2c	synaptic vesicle glycoprotein 2c	75209	13	-	96729397	96902532	12.6	18.4	14.7	5.8	31.3	64	36.3	28.8	49.8	48	27.2	16.56	42.35	2.55737	0.481
1435511_at	Syn2	synapsin II	20965	6	+	115084919	115226577	235.6	225.1	257.6	199.8	215.4	372.5	218.3	276.3	244.1	181.6	202	226.7	249.133	1.09896	0.928
1434661_at	Syngr1	synaptogyrin 1	20972	15	+	79921763	79943870	471.5	443.3	451.7	359.3	358.5	353.6	403.2	228	397.5	384	371	416.86	356.217	0.854524	0.797
1452344_at	Synj2	synaptojanin 2	20975	17	+	5941279	6038555	95.6	109.6	113.4	93.4	98.2	90.3	65.1	57	135.7	93	99.6	102.04	90.1167	0.88315	0.935
1455610_at	Synm	synemin, intermediate filament protein	233335	7	-	74875046	74904628	125.8	127.5	98.2	98.4	87.3	140.4	48.2	117.9	112.6	86.3	122.7	107.44	104.683	0.974342	0.958
1448280_at	Syp	synaptophysin	20977	X	+	7215705	7230382	498.7	615.1	397.2	329.8	348.8	411.8	276.9	182.6	387.7	446.2	451.5	437.92	359.45	0.820812	0.891
1433884_at	Syt1	synaptotagmin I	20979	10	-	107935313	108447675	1049	1175.4	1213.1	958.1	1119.2	1140.7	966.6	751.4	898.7	1459	908.7	1102.96	1020.85	0.925555	0.966
1415845_at	Syt4	synaptotagmin IV	20983	18	-	31597461	31607069	204	297.1	212.1	169.6	192.1	228.8	285.1	147.8	284.9	296.6	341.6	214.98	264.133	1.22864	0.644
1450240_a_at	Sytl1	synaptotagmin-like 1	269589	4	-	132809004	132819002	279.8	237.5	303.4	302.1	288.3	135.2	494.8	104.8	359.4	369.4	186.2	282.22	274.967	0.974299	0.943
1421594_a_at	Sytl2	synaptotagmin-like 2	83671	7	+	97497208	97558949	477.6	447.9	464.5	394.8	473.6	398.8	348.5	314.7	348.4	265.2	314.9	451.68	331.75	0.73448	0.402
1434738_at	Tarsl2	threonyl-tRNA synthetase-like 2	272396	7	+	72789783	72836979	696.2	730.6	682.4	456.1	545.2	451.4	374.1	289.1	540	384.7	542.2	622.1	430.25	0.691609	0.648
1455015_at	Tbc1d9	TBC1 domain family, member 9	71310	8	+	85689250	85796839	322.8	337.1	329.2	383.9	256.6	329.1	263.3	305.8	454.5	515.9	282.7	325.92	358.55	1.10012	0.875
1449831_at	Tctex1d1	Tctex1 domain containing 1	67344	4	+	102658983	102678199	44.7	58.4	61.6	41	31.2	65	45.9	58.9	62.8	71.7	31.6	47.38	55.9833	1.18158	0.864
1432075_a_at	Tekt1	tektin 1	21689	11	-	72158221	72175382	546.4	537.5	592.3	496.2	557.5	670.2	643.1	507.1	704.1	503.3	501.5	545.98	588.217	1.07736	0.807
1453121_at	Tekt4	tektin 4	71840	17	+	25608534	25613539	576.5	456.9	507.4	470.9	485.2	512.9	601.9	466.1	523.5	432.8	400.8	499.38	489.667	0.980549	0.983
1433662_s_at	Timp2	tissue inhibitor of metalloproteinase 2	21858	11	-	118162374	118216725	3245.4	3458.4	3185.4	2564.9	2883.1	2919.6	3269.7	2490.8	3209.2	2921.8	3365.7	3067.44	3029.47	0.987621	0.943
1418198_a_at	Tm9sf1	transmembrane 9 superfamily member 1	74140	14	-	56254802	56262643	2256.4	2596.4	2380.1	2017.7	2178.6	1968.8	2780.3	1675.2	2445	2613.3	2371.5	2285.84	2309.02	1.01014	0.86
1452934_at	Tmc5	transmembrane channel-like gene family 5	74424	7	+	125740810	125818599	290.2	247.9	302.7	292.3	273.6	245	396.5	105.9	207	286.9	208.9	281.34	241.7	0.859103	0.951
1456981_at	Tmc7	transmembrane channel-like gene family 7	209760	7	-	125679357	125728200	443.3	516.8	435	363	431.3	514.1	424.7	342.1	528.2	503.9	552.2	437.88	477.533	1.09056	0.716
1433615_at	Tmem117	transmembrane protein 117	320709	15	+	94459615	94926528	210	232.9	287	214.7	214.3	281.4	254.2	161.4	233.6	267.1	301.7	231.78	249.9	1.07818	0.733
1455148_at	Tmem130	transmembrane protein 130	243339	5	-	145496783	145522447	611	658.4	568.8	446	526.8	619.6	590.1	680.9	613.3	794.7	687.9	562.2	664.417	1.18182	0.734
1457701_at	Tmem136	transmembrane protein 136	235300	9	-	42916735	42924653	190.7	254	176.2	138.6	165.2	190.3	117.7	159.6	224.5	194.7	186.7	184.94	178.917	0.967431	0.989
1436656_at	Tmem150c	transmembrane protein 150C	231503	5	-	100506891	100588827	183.1	225.2	274.5	194.8	214.4	330.9	152.4	238.5	207.2	147.8	231.8	218.4	218.1	0.998626	0.984
1433802_at	Tmem151a	transmembrane protein 151A	381199	19	-	5079336	5085477	133.2	150.4	184.7	174.8	175.4	132.1	119.3	131.8	107.1	133.1	147.4	163.7	128.467	0.784769	0.572
1429175_at	Tmem178	transmembrane protein 178	68027	17	+	81343971	81401156	141.5	241.2	219.3	167	192.2	184.2	211.3	230.6	166.6	260	247	192.24	216.617	1.1268	0.865
1452848_at	Tmem181a	transmembrane protein 181A	77106	17	NA	NA	NA	992.5	1126.8	1068.9	980.9	1203.7	1033.8	924.7	759.7	1039.6	1167.9	1121.2	1074.56	1007.82	0.937888	0.96
1427059_at	Tmem184b	transmembrane protein 184b	223693	15	-	79191113	79233733	237.6	203.4	211.4	158.9	167	220.5	126.3	139.3	219.8	184.9	214.5	195.66	184.217	0.941514	0.986
1454709_at	Tmem64	transmembrane protein 64	100201	4	+	15192966	15213900	1571.9	1433.7	1474.9	1199.3	1476.4	1357.8	1789.7	1282.9	1462.8	1614	1872.7	1431.24	1563.32	1.09228	0.764
1435060_at	Tmod2	tropomodulin 2	50876	9	-	75413428	75459132	141.5	224.2	94.3	81.5	137.9	135.3	84.2	89.6	180.3	227.4	146.4	135.88	143.867	1.05878	0.917
1450731_s_at	Tnfrsf21	tumor necrosis factor receptor superfamily, member 21	94185	17	+	43153503	43226137	1593.8	2029.4	1664.4	1375.7	1490.1	1741.7	1295.2	1439.8	1685.3	1535.8	1833.2	1630.68	1588.5	0.974133	0.989
1423047_at	Tollip	toll interacting protein	54473	7	-	149067489	149088311	1674.7	1954.4	1481.4	1362.1	1386.7	1441.3	1615.8	967.4	1512.5	1867.7	1532.5	1571.86	1489.53	0.947625	0.978
1435055_a_at	Tom1	target of myb1 homolog (chicken)	21968	8	+	77557584	77594020	3225.7	3524.2	4239.6	3597.6	3529.2	3421	3423.2	3068.5	2484.4	2612.6	2686.3	3623.26	2949.33	0.814	0.635
1441412_s_at	Trim45	tripartite motif-containing 45	229644	3	+	100726415	100737933	558.9	582.6	705.3	584.5	650.4	525.9	297.1	400.7	381.7	312.8	321.9	616.34	373.35	0.605753	0.366
1460568_at	Trim46	tripartite motif-containing 46	360213	3	-	89038098	89049819	206.3	230.4	214.2	246.9	205.6	280	199.4	157.5	202.8	226	220.9	220.68	214.433	0.971694	0.957
1421096_at	Trpc1	transient receptor potential cation channel, subfamily C, member 1	22063	9	-	95607047	95650777	1047.7	1061.2	992	863.2	949.5	1237.8	1066.5	587.3	839.9	1069	745.5	982.72	924.333	0.940587	0.988
1448737_at	Tspan7	tetraspanin 7	21912	X	+	10062241	10173730	1589.8	1688.6	1997.2	1602.5	1783.7	2102.1	1678	1344.2	1751.2	1833.5	1967.2	1732.36	1779.37	1.02713	0.803
1424029_at	Tspyl4	TSPY-like 4	72480	10	+	34017226	34021126	2127.4	2505.4	2815.3	2069.4	2121.6	2249.3	2095.7	1870.4	1680.9	1834.4	1912	2327.82	1940.45	0.833591	0.706
1456169_at	Tstd1	thiosulfate sulfurtransferase (rhodanese)-like domain containing 1	226654	1	+	173349163	173350483	194.5	202.1	219.9	185.8	158.5	133.2	144.4	110.4	101.1	147	125.9	192.16	127	0.660908	0.362
1456034_at	Ttc18	tetratricopeptide repeat domain 18	76670	14	-	21213411	21271447	399.6	325.1	365.1	309.2	384.7	481.8	368.2	338.6	507.7	370.6	377.9	356.74	407.467	1.1422	0.741
1428932_at	Ttc21a	tetratricopeptide repeat domain 21A	74052	9	+	119846723	119876911	107.6	76.4	78.3	74.9	102.5	74.5	53.4	49.2	89.8	117.1	66.3	87.94	75.05	0.853423	0.908
1429130_at	Ttc25	tetratricopeptide repeat domain 25	74407	11	+	100406945	100433880	184.8	135.7	252.7	179.7	185.2	231	300.2	185.8	237.8	218.5	183.1	187.62	226.067	1.20492	0.747
1423672_at	Ttc30b	tetratricopeptide repeat domain 30B	72421	2	-	75773906	75776519	2609	2646.2	2557.3	2389.8	2521.5	2596.7	2648.9	1642.7	2781.7	2380	1969.7	2544.76	2336.62	0.918207	0.93
1424410_at	Ttc8	tetratricopeptide repeat domain 8	76260	12	+	100158783	100221442	784.6	750.9	688.6	689	670.5	803.1	720.5	556.4	874.1	605.1	677	716.72	706.033	0.985089	0.946
1436237_at	Ttc9	tetratricopeptide repeat domain 9	69480	12	+	82732355	82765928	756.2	680.8	855.8	776.8	628.3	1051.9	697.8	533.6	583.5	525.3	608.3	739.58	666.733	0.901503	0.932
1430064_at	Ttll11	tubulin tyrosine ligase-like family, member 11	74410	2	-	35606760	35835144	615.9	706.5	716.8	611.3	525.2	530	606.3	344	516.8	555.4	682	635.14	539.083	0.848763	0.807
1421219_at	Ttll3	tubulin tyrosine ligase-like family, member 3	101100	6	+	113339253	113349442	585.8	553.9	365.1	384.1	433.2	403.4	407.8	407.7	468.6	307.3	274	464.42	378.133	0.814206	0.764
1455780_at	Ttll6	tubulin tyrosine ligase-like family, member 6	237930	11	+	95995099	96026765	173.8	139	155	111.6	122.7	204.2	125.1	112.5	214.6	128.9	113.7	140.42	149.833	1.06704	0.892
1455377_at	Ttll7	tubulin tyrosine ligase-like family, member 7	70892	3	+	146515330	146645714	1768.9	1949.7	1870.7	1499.7	1801.6	1587.6	988.5	1222.5	1341.9	1166.4	1022.7	1778.12	1221.6	0.687018	0.423
1449008_at	Tulp3	tubby-like protein 3	22158	6	-	128271178	128305869	1234.9	1264.3	1062.3	991.7	1098.7	1306.4	1075.1	1100.2	1438.4	1131	1224.1	1130.38	1212.53	1.07268	0.802
1441096_at	Tusc5	tumor suppressor candidate 5	237858	11	+	76493374	76512166	174.1	135.9	145.8	129.5	103.5	121.3	75.3	97.1	121.2	63.9	70.5	137.76	91.55	0.664562	0.618
1423461_a_at	Ubl3	ubiquitin-like 3	24109	5	-	149316206	149364364	1920.6	1851	1735.6	1462	1569.9	1475.5	1522.5	1129.7	1988.4	1813.9	2060.2	1707.82	1665.03	0.974947	0.934
1439211_at	Umodl1	uromodulin-like 1	52020	17	+	31091627	31147655	1304.8	1368.3	1329.9	947	1176.2	943.7	480.6	614.4	749	667.3	475.9	1225.24	655.15	0.534712	0.346
1455304_at	Unc13c	unc-13 homolog C (C. elegans)	208898	9	-	73327230	73781374	435.2	481.3	453.6	333.4	429.9	512.9	389.1	350.4	499.1	511.5	378.1	426.68	440.183	1.03165	0.873
1454034_a_at	Usp21	ubiquitin specific peptidase 21	30941	1	-	173212085	173218092	622.7	614.3	685.3	567.3	493.6	609.1	432	372.6	611.4	543.4	531.6	596.64	516.683	0.865988	0.825
1436009_at	Usp30	ubiquitin specific peptidase 30	100756	5	+	114550341	114572933	508.3	336.2	571.1	319.9	518.6	476.5	543.5	512.6	438	319.7	284.1	450.82	429.067	0.951747	0.917
1421863_at	Vamp1	vesicle-associated membrane protein 1	22317	6	+	125165598	125172324	238.2	209.8	206.9	210.7	184.1	170.7	210.3	181.9	166.1	230.6	170.7	209.94	188.383	0.89732	0.799
1420955_at	Vsnl1	visinin-like 1	26950	12	-	11332052	11443455	411.3	525.1	570.7	473.3	434.2	539.4	475.8	478.1	431.5	379.2	439.9	482.92	457.317	0.946982	0.881
1452065_at	Vstm2a	V-set and transmembrane domain containing 2A	211739	11	+	16157726	16184554	59	58.6	28	37.9	58.2	73.4	36.6	49	65.4	86.5	42.6	48.34	58.9167	1.2188	0.828
1456129_at	Vwa3a	von Willebrand factor A domain containing 3A	233813	7	+	127883070	127949054	29.5	60.9	66.8	104	18.1	68.3	64.1	18.3	87.3	48	62.9	55.86	58.15	1.041	0.904
1453250_at	Vwa3b	von Willebrand factor A domain containing 3B	70853	1	+	37153848	37187613	61	47.2	43.8	33.1	62.2	51.1	35.8	39.6	47.9	46.1	42.1	49.46	43.7667	0.88489	0.877
1429552_at	Wdr16	WD repeat domain 16	71860	11	-	67738307	67779144	779	680.1	859.4	637.1	782.6	1036.5	760.2	708.7	871.4	743.8	897	747.64	836.267	1.11854	0.75
1435392_at	Wdr17	WD repeat domain 17	244484	8	-	55714970	55809721	282.9	359.9	392.4	269.2	315.8	285.3	202.7	225.9	256.7	200.2	167.3	324.04	223.017	0.688238	0.542
1422616_s_at	Wdr54	WD repeat domain 54	75659	6	-	83102704	83106373	737.6	843.1	946.2	893	722.2	913.5	694.4	557.9	702.7	599.2	698.4	828.42	694.35	0.838162	0.768
1436396_at	Wdr60	WD repeat domain 60	217935	12	-	117445522	117501498	377.3	366.2	268.6	251.4	329.2	424.5	320.9	299.7	427.1	321	398.8	318.54	365.333	1.1469	0.749
1436675_at	Wdr63	WD repeat domain 63	242253	3	-	145703490	145771000	729.9	576.6	547.6	504.6	688.3	720.6	623.9	582.4	768.5	644.3	547.2	609.4	647.817	1.06304	0.859
1453113_at	Wdsub1	WD repeat, SAM and U-box domain containing 1	72137	2	-	59693256	59720663	849.3	1167.3	910.3	795.1	836.4	664.5	691.7	569.6	772.9	728.9	688.7	911.68	686.05	0.752512	0.648
1420008_s_at	Wwc1	WW, C2 and coiled-coil domain containing 1	211652	11	-	35652679	35793591	2241.4	2250.3	2421	1937.2	2038.7	2297.3	2407.5	1782.9	2229.6	2449.2	1968.3	2177.72	2189.13	1.00524	0.878
1426706_s_at	Xylb	xylulokinase homolog (H. influenzae)	102448	9	+	119266498	119302438	322.6	262.2	336.8	272.3	288.5	301.5	257.2	215.1	364.2	277	255.8	296.48	278.467	0.939243	0.97
1437191_at	Zbbx	zinc finger, B-box domain containing	213234	3	-	74841828	74947645	52.1	48.9	78.6	46.3	69.4	57.4	72.8	44.2	61	42.2	55.1	59.06	55.45	0.938876	0.978
1428402_at	Zcchc3	zinc finger, CCHC domain containing 3	67917	2	-	152237691	152240780	301.1	315.5	244.7	226.9	266.5	306.5	241.4	187.3	391.2	354.3	290.4	270.94	295.183	1.08948	0.778
1441069_at	Zdhhc23	zinc finger, DHHC domain containing 23	332175	16	-	43969258	43979163	386	341.1	429.8	307.6	349.9	358.6	346.4	218.2	297	255.2	237.1	362.88	285.417	0.786532	0.719
1415940_at	Zfand2a	zinc finger, AN1-type domain 2A	100494	5	-	139947170	139960445	986.6	1308	1313.8	1128.1	1154.8	840.1	1070.8	843.9	899.2	991.5	1306.8	1178.26	992.05	0.841962	0.77
1433583_at	Zfp365	zinc finger protein 365	216049	10	-	67348852	67375410	141.7	128	133.9	155.5	119.8	90.6	111.8	102.5	108	91.5	119.1	135.78	103.917	0.765331	0.442
1438327_at	Zfp385b	zinc finger protein 385B	241494	2	-	77248688	77654873	32.7	23.3	19	24.6	1.7	26.3	2.9	16.3	20.6	20	29.5	20.26	19.2667	0.950971	0.992
1451059_at	Zfp474	zinc finger protein 474	66758	18	+	52775568	52799484	268.8	253.7	180.7	166	236.8	232.3	233.7	131.1	220.4	175.9	155.3	221.2	191.45	0.865506	0.892
1419787_a_at	Zfp628	zinc finger protein 628	232816	7	+	4866818	4873605	511.7	722.5	395.3	333.9	485.3	355.9	515.3	455.3	428.5	552	571.8	489.74	479.8	0.979704	0.991
1449353_at	Zmat3	zinc finger matrin type 3	22401	3	-	32233715	32264587	573.5	530.1	448.6	404.4	556.2	451.1	343.7	373.3	517.7	587.8	453	502.56	454.433	0.904237	0.904
1422750_a_at	Zmynd10	zinc finger, MYND domain containing 10	114602	9	+	107449640	107453650	341.9	345.8	417.9	356.1	359.5	573.9	327.1	502.8	448.4	317	411.2	364.24	430.067	1.18072	0.843
1451189_at	Zswim1	zinc finger, SWIM domain containing 1	71971	2	+	164648185	164652367	371	449.3	407.9	354.9	387.9	359.5	380.3	201.2	358.3	426.8	378.8	394.2	350.817	0.889946	0.897
Microarray analysis was conducted to clarify an impact on the gene expression by loss of Bcl11b-function in the mouse MOE at P0 (Fig. 1d and Supplementary Fig. 2b, c). The microarray data were linearly normalized to the GAPDH (Probe ID: 1418625_s_at) signal for each preparation. The gene information and normalized signal intensity of individual animal (n = 5 for wild type, n = 6 for Bcl11b-/-) ar…
Supplementary Table 2. Microarray data (OR genes)
Probe ID	Gene Symbol	Gene Title	Gene ID	Chromosome	Strand	Start	End	WT-OE#11	WT-OE#12	WT-OE#14	WT-OE#15	WT-OE#16	B-KO-OE#5	B-KO-OE#8	B-KO-OE#19	B-KO-OE#21	B-KO-OE#22	B-KO-OE#23	Wild-type Mean	Bcl11b KO Mean	KO/WT	FDR
OR genes
1422385_at	Olfr1264	olfactory receptor 1264	258206	2	-	89861294	89862221	24.4	26.4	16.7	12.2	13	28.9	2.8	14.1	5.9	32.4	24.1	18.54	18.0333	0.972672	0.994
1450604_at	Olfr140	olfactory receptor 140	57272	2	-	89891570	89892479	103.5	98.2	113.9	92	100.9	53.2	36.1	57.8	49.3	43.6	16.8	101.7	42.8	0.420846	0.1
1422372_at	Olfr15	olfactory receptor 15	18312	16	+	3838974	3839913	158.8	220.9	189.3	155.9	163	192.6	178.4	119.5	132.7	138.2	165.4	177.58	154.467	0.869843	0.849
1422371_at	Olfr1507	olfactory receptor 1507	57269	14	-	53109609	53115370	4.3	4.2	15	11.3	11.7	9.2	10.3	3.4	4.4	6.6	1.9	9.3	5.96667	0.641577	0.83
1450600_at	Olfr1508	olfactory receptor 1508	57270	14	-	53082395	53087136	60.3	79	46	53.2	62.7	102.7	89	78	142.2	152.9	124.6	60.24	114.9	1.90737	0.408
1422384_at	Olfr1509	olfactory receptor 1509	57271	14	+	53070067	53071077	29.5	46.7	37.6	34.1	34.3	38.6	27.5	3	3.8	26.8	34.3	36.44	22.3333	0.61288	0.777
1450591_at	Olfr154	olfactory receptor 154	27216	2	-	85503533	85504612	12.7	23.8	45.4	46.1	52.4	6.4	3.6	4	4.1	4.5	17.5	36.08	6.68333	0.185237	0.565
1422343_at	Olfr155	olfactory receptor 155	29845	4	+	43867163	43868335	2.8	1.8	1.2	1.7	3	7.8	1.2	3.5	3.9	2.6	1.4	2.1	3.4	1.61905	0.844
1422337_at	Olfr156	olfactory receptor 156	29846	4	-	43820135	43821438	106	90.6	121.1	110.5	114	27.3	8.7	9.3	31.7	20.4	31.1	108.44	21.4167	0.197498	0.0136
1460312_at	Olfr157	olfactory receptor 157	100040268	4	-	43847623	43849389	5.1	28.5	6.4	15.9	4.6	22.5	5.7	2.4	13.7	6.4	3.5	12.1	9.03333	0.746556	0.958
1450590_at	Olfr159	olfactory receptor 159	29849	4	-	43782921	43783881	2.1	2.1	2.9	1.8	7.2	1.2	4.3	2.5	5.5	2	3.2	3.22	3.11667	0.967909	0.998
1422382_at	Olfr16	olfactory receptor 16	18313	1	+	174886898	174887948	26.3	17.3	42.5	14.6	32.7	27.6	12.2	33.8	3.7	20.4	13.7	26.68	18.5667	0.695902	0.75
1422381_at	Olfr160	olfactory receptor 160	80706	9	-	37518933	37519865	26.8	21.5	26.1	27.7	24.3	24.7	22.2	4.9	28.4	20.6	35.5	25.28	22.7167	0.898602	0.952
1422365_at	Olfr17	olfactory receptor 17	18314	7	+	114240980	114241927	53.1	87.3	87.2	47.3	51.8	39.9	44.9	34.1	38	32.7	41	65.34	38.4333	0.588205	0.664
1460313_at	Olfr2	olfactory receptor 2	18317	7	-	114144388	114145372	12.5	13.8	2	13.8	13	1.9	19.9	2.2	15	13.2	3.8	11.02	9.33333	0.846945	0.991
1445219_at	Olfr315	olfactory receptor 315	258531	11	+	58591590	58592587	75.2	51.4	63.2	49.9	52.6	38.7	40.3	51.3	50.6	34	55.8	58.46	45.1167	0.771753	0.679
1422351_at	Olfr480	olfactory receptor 480	56861	7	-	115209281	115210310	24.8	14.5	17.9	9.7	11.6	10	14.9	34.8	11.3	1.1	5.7	15.7	12.9667	0.825902	0.726
1422370_at	Olfr49	olfactory receptor 49	18348	14	-	54901570	54902600	29.8	52.5	25.7	27.9	38	8	4	2.6	12	20.7	25.2	34.78	12.0833	0.347422	0.535
1422354_at	Olfr544	olfactory receptor 544	257926	7	-	109632627	109636821	46.4	13.9	7.5	23	24	155.4	102.2	77.1	118.6	129.9	135.9	22.96	119.85	5.21995	0.05
1446400_at	Olfr558	olfactory receptor 558	259097	7	+	109850836	109860568	14.1	36.4	6.6	18	5.1	18.9	20.4	23	32.8	21.1	24.5	16.04	23.45	1.46197	0.816
1422386_at	Olfr64	olfactory receptor 64	18366	7	-	111041323	111042985	51.9	37	19.9	23.5	24.5	31.6	30.4	5.5	27.1	51.2	8.5	31.36	25.7167	0.820047	0.976
1422363_at	Olfr65	olfactory receptor 65	18365	7	+	111051970	111056050	21.4	26.7	29.1	16.7	13.3	18.7	24.5	21.4	27.5	28.7	32.4	21.44	25.5333	1.19092	0.796
1422374_s_at	Olfr66	olfactory receptor 66	18367	7	-	111029819	111030755	4.7	21.4	20.1	9	13.2	18.8	20.4	5.7	27.4	28.6	10.7	13.68	18.6	1.35965	0.758
1450596_at	Olfr66	olfactory receptor 66	18367	7	-	111029819	111030755	46.9	51.9	38.4	40.8	7.1	23.4	45.4	37.2	55.8	7.1	40.9	37.02	34.9667	0.944534	0.97
1450588_at	Olfr67	olfactory receptor 67	18368	7	-	110935725	110940344	32.6	5	10.4	4.5	16.7	35.9	15.6	21.1	30.3	30.8	40.2	13.84	28.9833	2.09417	0.652
1422360_at	Olfr672	olfactory receptor 672	258755	7	-	112144477	112145416	93.7	168.5	114.8	113.4	104.8	404.1	400.1	321.9	551	365.4	353.9	119.04	399.4	3.35517	0.216
1422364_at	Olfr68	olfactory receptor 68	18369	7	-	110925909	110926857	10.8	6	10.2	0.5	3.3	0.9	2.5	2.2	1	11.7	0.8	6.16	3.18333	0.516775	0.848
1422362_s_at	Olfr68 and Olfr69	olfactory receptor 68 and 69	18369 /// 18370	7	-	103777400 /// 103767444	103778343 /// 103768395	2.5	2.4	2.4	3.5	4.2	84.6	77.9	44.3	54	83.5	43	3	64.55	21.5167	0.349
1450592_at	Olfr68 and Olfr69	olfactory receptor 68 and 69	18369 /// 18370	7	-	103777400 /// 103767444	103778343 /// 103768395	2.3	1.8	15.2	2.6	6.4	76.1	81.2	62.6	31.3	40.6	56.8	5.66	58.1	10.265	0.434
1422359_at	Olfr690	olfactory receptor 690	56860	7	-	112477730	112478792	25.9	31.1	38.2	23.6	19.9	95.5	41.8	61.1	69.1	38.8	45.4	27.74	58.6167	2.11307	0.669
1422367_at	Olfr70	olfactory receptor 70	56014	4	-	43707871	43713679	25.1	24.6	15.1	16.4	10.7	19	2.9	12.6	27	27.4	3.3	18.38	15.3667	0.836054	0.942
1430455_at	Olfr701	olfactory receptor 701	66786	7	+	113957657	113964223	32.9	44.4	55.1	58.9	47.6	25.2	27	25.7	28	20.5	12.9	47.78	23.2167	0.485908	0.389
1422373_at	Olfr71	olfactory receptor 71	56015	4	-	43718499	43719438	30.5	29.3	38.7	30.8	31.5	23.6	13.3	27.7	38.5	28.8	26.3	32.16	26.3667	0.819859	0.794
1421777_at	Olfr73	olfactory receptor 73	117004	2	-	87874352	87875294	58.7	38.7	46.4	46.3	41.7	1.6	2.5	1.8	2.7	14.1	16.4	46.36	6.51667	0.140567	0.0606
1421776_at	Olfr74	olfactory receptor 74	117005	2	-	87813863	87814820	23.1	1.4	8.9	7.5	3	0.9	7.8	8.1	13.1	16.4	0.7	8.78	7.83333	0.892179	0.973
1450589_at	Olfr749	olfactory receptor 749	56858	14	-	51355895	51363999	62.4	120.4	100	103.9	87	130.5	149.2	93.1	92.7	83.8	98.9	94.74	108.033	1.14031	0.838
1444816_at	Olfr75-ps1	olfactory receptor 75, pseudogene 1	258186	11	-	73201658	73219710	36.2	6.6	16.5	10.1	10.5	13.4	19	20.2	40.1	17.4	34.3	15.98	24.0667	1.50605	0.814
1421506_at	Olfr78	olfactory receptor 78	170639	7	-	109889234	109907985	62.5	52.3	39.6	44.8	36.9	89.9	35.8	44.2	54.3	62.3	65.2	47.22	58.6167	1.24135	0.788
1421507_at	Olfr78	olfactory receptor 78	170639	7	-	109889234	109907985	0.2	0.4	1.1	0.7	0.8	5.2	4	4.9	8.3	22.6	25.1	0.64	11.6833	18.2552	0.681
1440009_at	Olfr78	olfactory receptor 78	170639	7	-	109889234	109907985	43	46.3	41.8	56.6	50.7	234.4	133.1	152	247.3	163.5	248.2	47.68	196.417	4.11948	0.389
1453535_at	Olfr78	olfactory receptor 78	170639	7	-	109889234	109907985	20.5	17.1	34.7	19.3	15.1	60.6	41.5	41.3	91.7	24	33.2	21.34	48.7167	2.28288	0.711
1450597_at	Olfr870	olfactory receptor 870	57251	9	-	19975077	19976013	100.6	150	93.1	78.4	114.2	6.1	30.1	28.1	1.8	6.1	5.2	107.26	12.9	0.120269	0.216
1443936_at	Olfr976	olfactory receptor 976	258364	9	-	39954256	39955453	17.5	4.3	36.9	24.8	6.3	13.7	11.5	19.2	16.7	11.8	4.3	17.96	12.8667	0.716407	0.849
Supplementary Table 2. Microarray data (genes enriched on OR promoters)
Probe ID	Gene Symbol	Gene Title	Gene ID	Chromosome	Strand	Start	End	WT-OE#11	WT-OE#12	WT-OE#14	WT-OE#15	WT-OE#16	B-KO-OE#5	B-KO-OE#8	B-KO-OE#19	B-KO-OE#21	B-KO-OE#22	B-KO-OE#23	Wild-type Mean	Bcl11b KO Mean	KO/WT	FDR
Gene familes enriched on OR promoters (Clowney et al., 2011)
1426262_at	Adnp2	ADNP homeobox 2	240442	18	-	80323873	80348221	196.8	205	123.6	129.9	154.2	167.1	130.3	134.9	232.6	194	135.3	161.9	165.7	1.02347	0.942
1452002_at	Adnp2	ADNP homeobox 2	240442	18	-	80323873	80348221	173.5	124.7	129.8	97.8	119.8	123.2	59.1	125.1	211.2	150	92.1	129.12	126.783	0.981903	0.991
1435022_at	Alx1	ALX homeobox 1	216285	10	-	102470480	102491411	995.2	1304.6	1155.2	1035.9	1309.4	1116.9	1079.1	993.2	920.1	808.2	1327.3	1160.06	1040.8	0.897195	0.845
1456454_at	Alx1	ALX homeobox 1	216285	10	-	102470480	102491411	83.9	85.5	50.7	55.7	44.9	49	38.8	49.8	70.8	36.5	73.4	64.14	53.05	0.827097	0.858
1420555_at	Alx3	aristaless-like homeobox 3	11694	3	+	107397948	107408687	52.9	47.3	57.9	43.6	46.5	43	40.7	76.3	90.2	108.9	100.2	49.64	76.55	1.5421	0.757
1459790_x_at	Alx3	aristaless-like homeobox 3	11694	3	+	107397948	107408687	395.2	712.9	534.1	490.2	514.8	587.2	484.5	751	767.1	701.1	940.2	529.44	705.183	1.33194	0.747
1421737_at	Alx4	aristaless-like homeobox 4	11695	2	+	93482590	93518093	31.8	31.9	21.2	10.2	11.7	31.9	25.2	42.6	33.4	34.9	34.2	21.36	33.7	1.57772	0.73
1417440_at	Arid1a	AT rich interactive domain 1A (SWI-like)	93760	4	-	133234922	133309526	588.2	670.9	502.8	378.2	620.9	654.1	415.5	278	687.5	769.4	626.3	552.2	571.8	1.03549	0.844
1448709_at	Arid1a	AT rich interactive domain 1A (SWI-like)	93760	4	-	133234922	133309526	1835.7	1930.1	1249.6	1169.3	1554	1933.1	1424.8	1265.9	1984	2087.6	1596	1547.74	1715.23	1.10822	0.797
1455979_at	Arid1b	AT rich interactive domain 1B (SWI-like)	239985	17	+	4995073	5347656	673.2	818.7	619.9	468.2	614.6	725.1	668.8	688.4	768	711	766.5	638.92	721.3	1.12894	0.786
1426525_at	Arid2	AT rich interactive domain 2 (ARID, RFX-like)	77044	15	+	96117952	96235894	2645.1	3165.4	2534.9	2040.8	2687.5	2443.1	2476.7	2036.7	2816.2	3452.5	1760.1	2614.74	2497.55	0.955181	0.99
1432483_at	Arid2	AT rich interactive domain 2 (ARID, RFX-like)	77044	15	+	96117952	96235894	30.5	48.7	68	6.5	62.1	40	27.7	67.8	41.4	30.9	291.8	43.16	83.2667	1.92926	0.875
1434506_at	Arid2	AT rich interactive domain 2 (ARID, RFX-like)	77044	15	+	96117952	96235894	676.9	962.7	671.5	659.1	844.9	663.9	744.1	459.8	736.7	970.7	445.9	763.02	670.183	0.87833	0.926
1454990_at	Arid2	AT rich interactive domain 2 (ARID, RFX-like)	77044	15	+	96117952	96235894	1459.6	1665.5	1184.1	955.8	1221.2	1450.7	1287.6	1014.8	1547.4	1564.1	868	1297.24	1288.77	0.993468	0.963
1419396_at	Arid3a	AT rich interactive domain 3A (BRIGHT-like)	13496	10	+	79389816	79417757	235.6	225.9	181.2	140.1	217.4	233.9	147.5	204	193	180	218.7	200.04	196.183	0.980721	0.967
1423526_at	Arid3b	AT rich interactive domain 3B (BRIGHT-like)	56380	9	-	57638315	57682041	60.4	45.3	38.2	11.2	34.5	49.9	32.7	34.5	42.1	57.3	48.1	37.92	44.1	1.16297	0.861
1447626_x_at	Arid3b	AT rich interactive domain 3B (BRIGHT-like)	56380	9	-	57638315	57682041	5.3	3.1	4.9	7.8	10.8	2.1	1.3	5.9	4.9	11.3	2.3	6.38	4.63333	0.726228	0.861
1436191_at	Arid4a	AT rich interactive domain 4A (RBP1-like)	238247	12	+	72116953	72200338	283.3	329.5	149.8	135.2	151.3	228.9	159.2	134.8	367.6	327.9	202.3	209.82	236.783	1.12851	0.867
1438464_at	Arid4a	AT rich interactive domain 4A (RBP1-like)	238247	12	+	72116953	72200338	43.6	46.5	39.5	26	16	62.8	21.8	24.8	44.1	41	64.2	34.32	43.1167	1.25631	0.801
1456420_at	Arid4a	AT rich interactive domain 4A (RBP1-like)	238247	12	+	72116953	72200338	123.1	148.5	102.1	64.2	91.5	87	95	97.2	147.7	122.2	100.5	105.88	108.267	1.02254	0.964
1431024_a_at	Arid4b	AT rich interactive domain 4B (RBP1-like)	94246	13	+	14156058	14291870	91.4	53.6	38.1	44.6	33.8	39	16.9	19.4	64.6	61.2	41.8	52.3	40.4833	0.77406	0.914
1431031_at	Arid4b	AT rich interactive domain 4B (RBP1-like)	94246	13	+	14156058	14291870	52.4	45.3	27.2	39.1	46.4	45.8	35.8	18.7	44.4	53.1	44.4	42.08	40.3667	0.959284	0.921
1435768_at	Arid4b	AT rich interactive domain 4B (RBP1-like)	94246	13	+	14156058	14291870	1242.7	1459.3	1034.6	895.5	1045.6	1184.1	899.3	614.5	1302.2	1458.2	1295.5	1135.54	1125.63	0.991276	0.892
1446317_at	Arid4b	AT rich interactive domain 4B (RBP1-like)	94246	13	+	14156058	14291870	1.6	8.6	13.3	10.7	1.5	0.6	7.8	1	20	0.9	4.9	7.14	5.86667	0.821662	0.991
1451847_s_at	Arid4b	AT rich interactive domain 4B (RBP1-like)	94246	13	+	14156058	14291870	56.1	62.4	24.7	42.4	27.3	37.8	30.4	37.8	55.5	44.4	39.6	42.58	40.9167	0.960936	0.983
1460384_a_at	Arid4b	AT rich interactive domain 4B (RBP1-like)	94246	13	+	14156058	14291870	47.4	54.4	35.6	30.4	33.3	42.3	49.3	29.3	71.1	59.1	33.2	40.22	47.3833	1.1781	0.793
1451340_at	Arid5a	AT rich interactive domain 5A (MRF1-like)	214855	1	+	36364577	36380874	228	218.3	249.7	176.2	241.3	162.9	250.5	246.7	189.3	198.6	218.4	222.7	211.067	0.947762	0.848
1420972_at	Arid5b	AT rich interactive domain 5B (MRF1-like)	71371	10	-	67558340	67741474	48.7	35.2	53.9	26.6	29	35.6	41	17	32.3	35.7	51.1	38.68	35.45	0.916494	0.991
1420973_at	Arid5b	AT rich interactive domain 5B (MRF1-like)	71371	10	-	67558340	67741474	450.5	605.3	235.5	322.1	316.2	504.2	331.8	445.2	757.4	551.1	593.1	385.92	530.467	1.37455	0.75
1442176_at	Arid5b	AT rich interactive domain 5B (MRF1-like)	71371	10	-	67558340	67741474	45	67.3	54.8	65.2	54.3	47.9	36.1	36.8	51.7	31.4	70.6	57.32	45.75	0.798151	0.811
1420926_at	Arx	aristaless related homeobox	11878	X	+	93286675	93298353	61.5	47.1	42.6	17.5	41.8	46.3	49.7	18.9	28.4	40.6	31.4	42.1	35.8833	0.852336	0.951
1450042_at	Arx	aristaless related homeobox	11878	X	+	93286675	93298353	22.5	45.5	2.6	0.5	37.1	7.4	33.7	2.7	31	183.8	99.8	21.64	59.7333	2.76032	0.789
1423342_at	Barx1	BarH-like homeobox 1	12022	13	+	48758404	48761876	383.3	341.2	310.4	282.2	272.9	288.6	273.2	291.2	305.3	250.7	469.6	318	313.1	0.984591	0.998
1421761_a_at	Barx2	BarH-like homeobox 2	12023	9	-	31653628	31720870	4.7	4.6	3.1	4.8	1.7	3.4	31.2	3	8.3	10.7	2.8	3.78	9.9	2.61905	0.794
1449582_at	Cdx1	caudal type homeobox 1	12590	18	-	61178516	61195853	1.9	2.9	5.3	1.1	5.3	1.5	12.2	5.7	12.8	3.5	1.7	3.3	6.23333	1.88889	0.829
1422074_at	Cdx2	caudal type homeobox 2	12591	5	-	148112475	148118825	7.9	7.2	4.5	2.7	11.3	32.7	3.2	12.4	2.6	3.2	3.1	6.72	9.53333	1.41865	0.947
1422075_at	Cdx2	caudal type homeobox 2	12591	5	-	148112475	148118825	6.1	4.4	2.5	5.9	2.2	13.3	1.7	5.6	10.4	3.5	8.5	4.22	7.16667	1.69826	0.792
1421552_at	Cdx4	caudal type homeobox 4	12592	X	+	100516736	100525563	1.6	17	13.2	8	4.6	4.6	16.9	11.6	6.4	2.3	13.6	8.88	9.23333	1.03979	0.996
1419958_at	Cphx1 /// Cphx2 /// Cphx3	cytoplasmic polyadenylated homeobox 1 /// cytoplasmic polyadenylated homeobox 2 /// cytoplasmic polyadenylated homeobox 3	105594	14	+	26762029	26775851	4.4	6.2	10	4.4	5.4	4.8	25	5.6	2.4	5.9	2	6.08	7.61667	1.25274	0.936
1419959_s_at	Cphx1 /// Cphx2 /// Cphx3	cytoplasmic polyadenylated homeobox 1 /// cytoplasmic polyadenylated homeobox 2 /// cytoplasmic polyadenylated homeobox 3	105594	14	+	26762029	26775851	7.9	10.8	0.5	6	13.9	2.1	1.7	0.4	0.6	2.8	1.8	7.82	1.56667	0.200341	0.686
1455999_at	Cphx1 /// Cphx2 /// Cphx3	cytoplasmic polyadenylated homeobox 1 /// cytoplasmic polyadenylated homeobox 2 /// cytoplasmic polyadenylated homeobox 3	105594	14	+	26762029	26775851	53.7	23.6	32.2	14.4	24.8	40.8	17.2	36.5	52.8	48.5	38.7	29.74	39.0833	1.31417	0.828
1418705_at	Crx	cone-rod homeobox	12951	7	-	16451295	16465304	19.1	19.1	5.9	17.6	22.1	3.8	15.7	6.6	8.3	13.7	8.1	16.76	9.36667	0.55887	0.733
1449185_at	Crx	cone-rod homeobox	12951	7	-	16451295	16465304	32.4	26.3	40.1	1.4	12.6	27.1	17.6	21.6	28.2	5.3	40.5	22.56	23.3833	1.0365	0.982
1439973_at	Crxos	cone-rod homeobox, opposite strand	546024	7	+	16481472	16489358	16.2	11.4	18	29.7	2.2	21.7	28.1	32	8.4	18.6	17.5	15.5	21.05	1.35806	0.907
1460605_at	Crxos	cone-rod homeobox, opposite strand	546024	7	+	16481472	16489358	1.7	8.2	11	7.7	1.5	1	11.5	0.6	1.1	1.5	2.5	6.02	3.03333	0.503876	0.857
1424667_a_at	Cux1	cut-like homeobox 1	13047	5	-	136750114	137043301	63.1	82.7	57.6	46.1	57.3	52.9	43.6	40	76.4	69.6	97	61.36	63.25	1.0308	0.909
1424668_a_at	Cux1	cut-like homeobox 1	13047	5	-	136750114	137043301	46.6	37.4	35.2	22.3	32.5	27.1	18.8	3.2	24.8	27.3	33.5	34.8	22.45	0.645115	0.738
1425611_a_at	Cux1	cut-like homeobox 1	13047	5	-	136750114	137043301	149.5	188.1	93.5	84.9	111.2	122.3	90.3	82.4	180.8	180.9	169.3	125.44	137.667	1.09747	0.861
1425612_at	Cux1	cut-like homeobox 1	13047	5	-	136750114	137043301	22.6	12.5	3	8.9	15.4	5.7	18.6	14	11.8	3.7	14	12.48	11.3	0.905449	0.941
1434683_at	Cux1	cut-like homeobox 1	13047	5	-	136266412	136267610	218.4	274.2	175.1	157.2	203.3	248.1	147.6	226.5	292.5	217	228	205.64	226.617	1.10201	0.893
1437686_x_at	Cux1	cut-like homeobox 1	13047	5	-	136750114	137043301	9.1	6.5	25.6	7.4	1.6	26.5	14.9	22.8	13.7	26.3	17	10.04	20.2	2.01195	0.734
1441956_s_at	Cux1	cut-like homeobox 1	13047	5	-	136750114	137043301	126.2	125.3	56.1	54.1	137.3	153.6	92.1	214.5	151.4	122.2	69.5	99.8	133.883	1.34152	0.884
1451435_at	Cux1	cut-like homeobox 1	13047	5	-	136750114	137043301	790.6	813.5	457.1	269.8	439.6	503.1	309.8	571.8	786.9	933.5	947	554.12	675.35	1.21878	0.864
1447500_at	Cux2	cut-like homeobox 2	13048	5	-	122310224	122497834	69.8	53.3	33.7	47.7	63.4	35.8	36	49.9	75.5	47.4	93	53.58	56.2667	1.05014	0.958
1447821_at	Cux2	cut-like homeobox 2	13048	5	-	122310224	122497834	209.7	224.5	208.6	162.9	201.1	212.2	142	121.9	240.9	123.9	234.9	201.36	179.3	0.890445	0.942
1450181_at	Cux2	cut-like homeobox 2	13048	5	-	122310224	122497834	49.8	49.7	10.2	24.1	5.1	40.2	8.9	19.2	44.7	12.1	53.7	27.78	29.8	1.07271	0.955
1457012_at	Dbx1	developing brain homeobox 1	13172	7	-	56886868	56892205	23.5	41.8	14.1	13.8	7.2	28.8	14.2	5.3	49.1	27.4	38.9	20.08	27.2833	1.35873	0.79
1443525_at	Dbx2	developing brain homeobox 2	223843	15	-	95453993	95485202	1.4	4.3	14.4	0.9	1.7	1.9	0.4	2.7	12.1	5.4	18.9	4.54	6.9	1.51982	0.883
1449470_at	Dlx1	distal-less homeobox 1	13390	2	+	71367501	71372037	1.6	29.8	3.9	1.1	36.2	2	39.5	1.8	27.4	375.5	91.3	14.52	89.5833	6.16965	0.806
1448877_at	Dlx2	distal-less homeobox 2	13392	2	-	71381464	71384811	28.7	61.7	16	18.2	20.2	28.8	53.8	14.1	24.1	116.1	66.8	28.96	50.6167	1.74781	0.774
1422037_at	Dlx3	distal-less homeobox 3	13393	11	+	94981448	94986599	37	25.5	8.3	11.4	23.9	4.2	22.4	4.3	33.5	2.4	4.5	21.22	11.8833	0.560006	0.848
1450475_at	Dlx3	distal-less homeobox 3	13393	11	+	94981448	94986599	45.4	47.6	24.3	28.7	25.2	41	25.9	32.9	43.4	14.1	46.9	34.24	34.0333	0.993964	1
1420595_at	Dlx4	distal-less homeobox 4	13394	11	-	95001760	95007115	76.2	42.5	55.8	41.3	40.9	44.5	36.2	29.2	41.8	73.2	78.7	51.34	50.6	0.985586	0.955
1443591_at	Dlx4	distal-less homeobox 4	13394	11	-	95001760	95007115	34.4	57.5	62.3	54.9	65.3	64	74.8	97.6	87.2	38.5	66.9	54.88	71.5	1.30284	0.817
1449863_a_at	Dlx5	distal-less homeobox 5	13395	6	-	6827804	6832068	193.2	161.1	137.5	126.4	120.1	217.9	168.1	124.3	169.1	183.4	139.7	147.66	167.083	1.13154	0.771
1452507_at	Dlx6	distal-less homeobox 6	13396	6	+	6813333	6817970	79.2	118.8	119.5	97	94.6	182.3	123.5	106.4	136.4	99.8	131.3	101.82	129.95	1.27627	0.717
1427563_at	Dlx6as2	Dlx6 antisense RNA 2	13397	6	-	6863796	6865428	6.6	3.2	4	3.3	3.7	18.5	16.4	2.4	17.3	4.5	8.4	4.16	11.25	2.70433	0.635
1438799_at	Dlx6os1	distal-less homeobox 6, opposite strand 1	320038	6	-	6770545	6819533	67.1	91.7	80.7	78.9	79.3	121.2	78.6	87.9	140.3	107.8	119.5	79.54	109.217	1.3731	0.618
1460277_at	Dmbx1	diencephalon/mesencephalon homeobox 1	140477	4	-	115587723	115612531	29.5	46.8	32.9	31.3	23.3	35.6	27.6	6.2	21.9	20.6	63	32.76	29.15	0.889805	0.986
1429099_at	Duxbl1 /// Duxbl2 /// Duxbl3	double homeobox B-like 1 /// doubl homeobox B-like 2 /// double homeobox B-like 3	278672	14	+	26802490	26809318	305.1	446.7	398.6	285.2	317.4	172.7	294.8	258.6	281.9	300.2	273.9	350.6	263.683	0.752092	0.693
1445710_x_at	Duxbl1 /// Duxbl2 /// Duxbl3	double homeobox B-like 1 /// doubl homeobox B-like 2 /// double homeobox B-like 3	278672	14	+	26802490	26809318	683.3	822	875.8	556.7	836.6	468.8	442	625.2	631.9	620.8	638.5	754.88	571.2	0.756677	0.636
1458329_x_at	Duxbl1 /// Duxbl2 /// Duxbl3	double homeobox B-like 1 /// doubl homeobox B-like 2 /// double homeobox B-like 3	278672	14	+	26802490	26809318	1.2	1.6	1.6	7.6	0.6	7.1	1.9	8.3	2.7	0.6	5.6	2.52	4.36667	1.7328	0.904
1416301_a_at	Ebf1	early B cell factor 1	13591	11	+	44431635	44818674	2378.4	2773.8	2223.6	1773.1	1939.5	2721.6	2244.6	2414.3	2502.5	1981.1	2359.6	2217.68	2370.62	1.06896	0.894
1416302_at	Ebf1	early B cell factor 1	13591	11	+	44431635	44818674	1504.6	1709.9	1460.5	1209.9	1262.7	1673.8	1307.5	1103.3	1526.3	1304.9	1609.6	1429.52	1420.9	0.99397	0.929
1439789_at	Ebf1	early B cell factor 1	13591	11	+	45007258	45008093	1803.4	1950.4	1789.7	1550.2	1816.8	1991.2	1347.1	1770.9	1612.5	1489.6	1576.6	1782.1	1631.32	0.91539	0.788
1448293_at	Ebf1	early B cell factor 1	13591	11	+	44431635	44818674	920.1	1134.6	861.1	718.4	777.1	1049.4	796.8	850.7	1119.6	749.2	994.2	882.26	926.65	1.05031	0.909
1418494_at	Ebf2	early B cell factor 2	13592	14	+	67852128	68048604	4555.9	5263.7	4275.4	3733.3	3987	4702.3	3612.1	2697.5	4280.9	4105.1	3866	4363.06	3877.32	0.888669	0.878
1449101_at	Ebf2	early B cell factor 2	13592	14	+	67852128	68048604	411.5	574.8	398.6	265.5	271.7	355	310.2	206.7	399.1	357.1	498.2	384.42	354.383	0.921865	0.998
1449102_at	Ebf2	early B cell factor 2	13592	14	+	67852128	68048604	1328.3	1720.6	1191.5	878.9	964.8	1188.7	809.9	761.5	1262.8	1134.6	1127.3	1216.82	1047.47	0.860823	0.896
1428349_s_at	Ebf3	early B cell factor 3	13593	7	-	144385353	144506128	2000	3107.1	2493.1	1937	2013.6	2496.3	2029	2102.4	2288.2	2037.3	2123.8	2310.16	2179.5	0.943441	0.928
1452751_at	Ebf3	early B cell factor 3	13593	7	-	144385353	144506128	2619	3340.9	2418.8	2164.4	2186.7	3685.4	2187.7	2003.3	3183	2509.5	2089.8	2545.96	2609.78	1.02507	0.925
1460666_a_at	Ebf3	early B cell factor 3	13593	7	-	144385353	144506128	1042	1841.3	1360.7	1028.4	1194.7	1104.8	1151.6	798.4	1119.4	1263.4	1622.9	1293.42	1176.75	0.909797	0.968
1435044_at	Ebf4	early B cell factor 4	228598	2	+	130121674	130196217	556.2	640	559.5	400.5	453.7	519.9	343.5	427.6	540.3	432.9	525.4	521.98	464.933	0.890711	0.862
1441777_at	Emx1	empty spiracles homeobox 1	13796	6	+	85137924	85154457	8.9	33.7	44.7	52.5	29.8	62.7	38.5	13.3	52.6	73.2	119.3	33.92	59.9333	1.7669	0.699
1444216_at	Emx1	empty spiracles homeobox 1	13796	6	+	85137924	85154457	2.8	2.2	1.6	1.3	1.5	3.1	2.1	1.8	2.2	2.1	6.4	1.88	2.95	1.56915	0.789
1456258_at	Emx2	empty spiracles homeobox 2	13797	19	+	59533179	59539847	1435.2	1717.6	1310	1059.8	1158.8	1500.1	1061.3	743.7	1341	1158.8	977.2	1336.28	1130.35	0.845893	0.864
1456559_at	Emx2os	Emx2 opposite strand/antisense transcript (non-protein coding)	329078	19	-	59499595	59533125	44.7	48.6	29	19.2	20.2	39.5	25	25.6	30.9	25.1	24	32.34	28.35	0.876623	0.924
1420602_a_at	Esx1	extraembryonic, spermatogenesis, homeobox 1	13984	X	-	133649935	133654865	24.5	6.3	4.2	3.5	1.1	4.3	23.3	2.8	17.6	8.3	22.1	7.92	13.0667	1.64983	0.802
1456760_at	Gbx1	gastrulation brain homeobox 1	231044	5	-	24502759	24503366	2.2	2.4	1.6	4.1	19.5	1.8	31.4	4.8	2.4	11.1	2	5.96	8.91667	1.49609	0.914
1420337_at	Gbx2	gastrulation brain homeobox 2	14472	1	-	91824536	91827751	1.9	11.2	0.9	1.2	10.5	0.4	0.4	6.8	11.6	10.8	1.9	5.14	5.31667	1.03437	0.996
1456974_at	Gm16551	predicted gene 16551	15379	9	+	74709727	74737454	3.8	20.4	20.1	5.3	14.5	15.3	8.7	11.5	10.7	14	22.3	12.82	13.75	1.07254	0.953
1421412_at	Gsc	goosecoid homeobox	14836	12	-	105709418	105711446	183.5	157.5	150.2	166.4	216.9	252.7	100.8	153.3	137.2	126.6	145.6	174.9	152.7	0.87307	0.879
1454263_at	Gsc2	goosecoid homebox 2	195333	16	-	17913646	17915152	21.3	24.4	22.4	17.6	26.8	28.2	13.9	3.6	22.4	20.1	18.7	22.5	17.8167	0.791852	0.896
1450002_at	Gsx1	GS homeobox 1	14842	5	+	148000271	148002522	5.3	1.9	3.7	4.1	13.7	2.5	3.2	6.1	2.7	2.8	3.5	5.74	3.46667	0.603949	0.802
1421601_at	Gsx2	GS homeobox 2	14843	5	+	75471625	75473918	13.7	24.7	2.7	13.6	9.2	18.9	5	4.1	12.3	26.9	19.8	12.78	14.5	1.13459	0.883
1420604_at	Hesx1	homeobox gene expressed in ES cells	15209	14	+	27813547	27815509	55.4	42.8	34.6	26	21.6	45.5	26	23.6	29.3	38.1	62.1	36.08	37.4333	1.03751	0.929
1423319_at	Hhex	hematopoietically expressed homeobox	15242	19	+	37509330	37515221	136.4	152.7	93.8	78.6	114	103.1	135.8	79.2	141.9	141.7	120.6	115.1	120.383	1.0459	0.864
1418939_at	Hlx	H2.0-like homeobox	15284	1	-	186551025	186556372	71.2	91.8	52.3	42	34.8	52.8	54.2	84	52.6	62.6	40	58.42	57.7	0.987675	0.919
1436341_at	Hmbox1	homeobox containing 1	219150	14	-	65441054	65568684	218.6	260.6	178.4	142.8	172.4	167.9	126.7	150	321.9	345.9	265.1	194.56	229.583	1.18001	0.834
1443020_at	Hmbox1	homeobox containing 1	219150	14	-	65441054	65568684	165.4	148.2	94	70.6	124.8	134.6	67	165.7	133.9	143.9	129.9	120.6	129.167	1.07103	0.992
1452449_at	Hmbox1	homeobox containing 1	219150	14	-	65441054	65568684	117.1	148.1	114.3	94.6	146	129.1	123.7	102.9	126.2	144.8	149.8	124.02	129.417	1.04351	0.855
1422152_at	Hmx1	H6 homeobox 1	15371	5	+	35731765	35735521	6.5	2.9	3	9.6	4.3	3.7	4	5.5	15.2	16.8	7.3	5.26	8.75	1.6635	0.797
1425804_at	Hmx2	H6 homeobox 2	15372	7	+	138697575	138700096	6.8	2.3	18.2	17.2	10.7	34.4	18.7	9.3	23.8	7	12.6	11.04	17.6333	1.59722	0.78
1422150_at	Hmx3	H6 homeobox 3	15373	7	+	138686476	138688445	23.6	4.7	31.2	1.2	16.2	23	25.2	2.3	18.6	1.9	22	15.38	15.5	1.0078	0.942
1421224_a_at	Hnf1b	HNF1 homeobox B	21410	11	+	83664370	83719317	3	25.7	4.7	8	2.3	5.5	12.9	5.7	3.4	2.2	2.9	8.74	5.43333	0.621663	0.89
1451687_a_at	Hnf1b	HNF1 homeobox B	21410	11	+	83664370	83719317	4.4	5.8	4.2	2.6	2.4	1.8	2.7	4.3	1.7	2.1	2.5	3.88	2.51667	0.648625	0.675
1421983_s_at	Hnf4a	hepatic nuclear factor 4, alpha	15378	2	+	163372923	163398643	36.2	55.6	24.8	13.7	30.7	27.4	13.8	17.6	13.5	19.5	10.9	32.2	17.1167	0.531573	0.735
1427000_at	Hnf4a	hepatic nuclear factor 4, alpha	15378	2	+	163372923	163398643	1.8	12.7	12.9	1.1	1.2	1	1.7	1.3	1.1	0.9	16.5	5.94	3.75	0.631313	0.94
1427001_s_at	Hnf4a	hepatic nuclear factor 4, alpha	15378	2	+	163372923	163398643	15.8	18.4	14.9	6.2	8.8	10.1	12.2	13	10.3	12	9.6	12.82	11.2	0.873635	0.872
1450447_at	Hnf4a	hepatic nuclear factor 4, alpha	15378	2	+	163372923	163398643	32.5	55.1	27.9	35.7	39.7	45.6	40.8	4.2	35.3	39.3	76.3	38.18	40.25	1.05422	0.834
1425246_at	Hnf4aos	hepatic nuclear factor 4 alpha, opposite strand	68314	2	-	163319541	163367457	72.8	61.6	51.7	30	33	47.6	37	30.3	32.1	66.3	51.9	49.82	44.2	0.887194	0.961
1422182_at	Hnf4g	hepatocyte nuclear factor 4, gamma	30942	3	+	3508029	3659800	0.9	1.5	3.5	5.1	20.1	4.3	0.8	0.9	15.9	1.3	1.9	6.22	4.18333	0.672562	0.958
1450518_at	Hnf4g	hepatocyte nuclear factor 4, gamma	30942	3	+	3508029	3659800	3.5	8.7	10	5.9	11.2	1.2	1.9	1.2	1.2	12.3	1.8	7.86	3.26667	0.415606	0.765
1460127_at	Hnf4g	hepatocyte nuclear factor 4, gamma	30942	3	+	3508029	3659800	13.9	17.4	17.2	11	27	17.6	23.9	14.8	17.5	16.4	15.5	17.3	17.6167	1.0183	0.96
1420565_at	Hoxa1	homeobox A1	15394	6	-	52105365	52108316	21.1	16.3	10.1	13.9	2.5	16.3	18.4	19.4	8.2	7	17.8	12.78	14.5167	1.13589	0.974
1431475_a_at	Hoxa10	homeobox A10	15395	6	-	52181197	52190853	15	6.1	4.2	4.8	16	13.3	8	5	16.1	21.8	24.7	9.22	14.8167	1.60701	0.734
1420414_at	Hoxa11	homeobox A11	15396	6	-	52192104	52195766	37	50	24.5	25.2	15	32.6	35.5	28.3	26.9	28.4	43.6	30.34	32.55	1.07284	0.931
1452400_a_at	Hoxa11os	homeobox A11, opposite strand	15397	6	+	52195241	52199768	25.9	12.1	0.8	5.3	4.7	12.8	10.9	13.5	12.3	3	1.3	9.76	8.96667	0.918716	0.952
1457646_at	Hoxa11os	homeobox A11, opposite strand	15397	6	+	52195241	52199768	1.5	5.5	0.6	5.8	0.7	1.1	0.6	2.6	5.1	0.7	23.7	2.82	5.63333	1.99764	0.886
1422336_at	Hoxa13	homeobox A13	15398	6	-	52208851	52210874	24.7	14.7	12.7	9.5	17.2	13.9	26.9	13.8	24.2	22	21.4	15.76	20.3667	1.2923	0.744
1419602_at	Hoxa2	homeobox A2	15399	6	-	52112509	52114830	20.9	12.3	14.8	11.2	18.3	3.1	2.7	11.6	15.3	10.7	16.4	15.5	9.96667	0.643011	0.754
1427433_s_at	Hoxa3	homeobox A3	15400	6	-	52119061	52163066	12.9	2.3	1.8	7.6	1	12.6	2.7	7.7	11.1	5.1	17.5	5.12	9.45	1.8457	0.792
1431392_at	Hoxa3	homeobox A3	15400	6	-	52180169	52184876	23.2	24.3	21.4	4.3	12.1	26.2	12.2	29.8	29.2	34.7	16.9	17.06	24.8333	1.45565	0.81
1452421_at	Hoxa3	homeobox A3	15400	6	-	52119061	52163066	33	29.7	12.8	16.1	12.5	19.3	33.7	16.2	57.3	31.1	34.7	20.82	32.05	1.53939	0.736
1420226_x_at	Hoxa4	homeobox A4	15401	6	-	52139685	52141702	5.8	2.8	1.3	11.3	17.3	15.6	2.5	2.1	3.1	5.5	9.8	7.7	6.43333	0.835498	0.987
1427354_at	Hoxa4	homeobox A4	15401	6	-	52139685	52141702	1.6	5.3	3.5	0.6	8.1	2.8	1.2	0.9	3.2	5.1	0.8	3.82	2.33333	0.61082	0.88
1443803_x_at	Hoxa5	homeobox A5	15402	6	-	52151752	52154586	128.1	141	126.6	90.7	123.5	144.6	143.5	108.2	155.5	119.5	124.9	121.98	132.7	1.08788	0.779
1448926_at	Hoxa5	homeobox A5	15402	6	-	52151752	52154586	7	3.8	9.6	2.1	11.4	5.9	9.7	2	10.6	7.8	6.3	6.78	7.05	1.03982	0.9
1449499_at	Hoxa7	homeobox A7	15404	6	-	52165622	52168572	8.4	7.1	5	2	3.8	4.1	3.2	5.7	6.3	7.7	4.6	5.26	5.26667	1.00127	0.99
1421579_at	Hoxa9	homeobox A9	15405	6	-	52174052	52177369	55.1	55	24.3	54.4	11.8	13.8	38.9	53.6	45.8	55.3	10.7	40.12	36.35	0.906032	0.914
1455626_at	Hoxa9	homeobox A9	15405	6	-	52174052	52177369	15.5	0.7	2.5	2.7	13.2	3.7	4.1	2.9	2.8	4.2	1.7	6.92	3.23333	0.467245	0.827
1431398_at	Hoxaas2	Hoxa cluster antisense RNA 2	66640	6	+	52165673	52169451	22.5	41.3	38.2	25.7	24.2	35.4	31.8	40.7	24.3	11.5	47.9	30.38	31.9333	1.05113	0.996
1453501_at	Hoxb1	homeobox B1	15407	11	+	96227071	96229567	8.6	0.7	12	7.8	2.5	18.5	7.2	12.8	0.6	12.5	7	6.32	9.76667	1.54536	0.878
1419576_at	Hoxb13	homeobox B13	15408	11	+	96055674	96057913	1.7	5.6	2.7	6.6	1.8	4.2	3.7	2.5	3.6	2.9	4	3.68	3.48333	0.946558	0.998
1449397_at	Hoxb2	homeobox B2	103889	11	+	96212945	96215328	2.2	26.9	29.8	11.3	30	28.1	28.2	28.9	23.5	29.4	7.1	20.04	24.2	1.20758	0.93
1427605_at	Hoxb3	homeobox B3	15410	11	+	96184439	96209244	23.9	4.9	25.7	5.1	13.9	8.4	6.4	9.1	19.4	12.1	5.9	14.7	10.2167	0.695011	0.869
1456229_at	Hoxb3	homeobox B3	15410	11	+	96184439	96209244	20.6	40.1	16.2	17.5	12.9	24.4	4.4	30	26.5	9.3	46	21.46	23.4333	1.09195	0.99
1444204_at	Hoxb3os /// Hoxb3os	homeobox B3, opposite strand transcript	103889	11	+	96212945	96215328	27.9	24.8	27.9	19.8	36.9	26.2	21.2	17.9	27.7	2.3	23	27.46	19.7167	0.718014	0.791
1451761_at	Hoxb4	homeobox B4	15412	11	+	96180052	96182944	8.4	2.7	0.6	3.7	10.4	17	6.5	19.5	28	6.8	6.6	5.16	14.0667	2.7261	0.765
1460379_at	Hoxb4	homeobox B4	15412	11	+	96180052	96182944	2.6	11.6	6.2	22.2	14.5	10.9	16	18.8	49.7	2.8	19.6	11.42	19.6333	1.71921	0.852
1418415_at	Hoxb5	homeobox B5	15413	11	+	96164825	96167435	1.7	1.2	2.3	0.8	1.9	1.1	12.8	1.8	5.1	27.9	1.4	1.58	8.35	5.28481	0.779
1447886_at	Hoxb5os	homeobox B5 and homeobox B6, opposite strand	75395	11	-	96291045	96291256	38.6	45.7	35.5	31	32.7	51.6	49.6	46.2	49.8	55.1	49.4	36.7	50.2833	1.37012	0.402
1451660_a_at	Hoxb6	homeobox B6	15414	11	+	96160484	96162883	19.3	20.1	2	12.9	27.2	9.7	16.1	9.2	21.8	3.6	25.3	16.3	14.2833	0.876278	0.976
1452493_s_at	Hoxb7 /// Hoxb8	homeobox B7 /// homeobox B8	15415 /// 15416	11	+	96281904	96285325	25.8	17.5	15.8	16.7	25.8	18.4	17.7	3.9	16.6	13.5	7.5	20.32	12.9333	0.636483	0.738
1452317_at	Hoxb9	homeobox B9	15417	11	+	96132643	96137907	9.2	3.8	1.9	4.6	6.9	2.3	3.1	6.9	2.2	3.5	7.8	5.28	4.3	0.814394	0.857
1439798_at	Hoxc10	homeobox C10	209448	15	+	102797295	102802152	6.4	4.9	6.7	11.9	2	5.3	1.9	7.8	1	16.5	2.5	6.38	5.83333	0.914316	0.961
1425874_at	Hoxc13	homeobox C13	15422	15	+	102751561	102759245	3.2	4.7	2.4	11.9	5	2.8	3.1	5.2	4.9	6	4.3	5.44	4.38333	0.80576	0.897
1422870_at	Hoxc4	homeobox C4	15423	15	+	102864825	102867283	6.2	3.2	3.3	2	3.5	4.1	12.8	2.2	7.3	1.7	1.9	3.64	5	1.37363	0.865
1439885_at	Hoxc5	homeobox C5	15424	15	+	102844438	102847860	3.6	1.9	1.6	2.9	7.3	0.8	1.6	2.7	10.3	2.1	2.2	3.46	3.28333	0.94894	0.994
1450832_at	Hoxc5	homeobox C5	15424	15	+	102844438	102847860	16.9	6.6	10.6	2.3	1.9	2.7	1.3	1.2	2.1	3	5.3	7.66	2.6	0.339426	0.77
1456301_at	Hoxc5	homeobox C5	15424	15	+	102844438	102847860	5.2	8.5	1.4	4.3	5.9	3.4	4	3.7	1.8	22.6	4.8	5.06	6.71667	1.3274	0.917
1427361_at	Hoxc6	homeobox C6	15425	15	+	102839992	102842312	80.3	34.5	49.6	44.7	37.6	43.3	54.1	10.5	13.8	65.7	14.2	49.34	33.6	0.680989	0.869
1427362_x_at	Hoxc6	homeobox C6	15425	15	+	102839992	102842312	18.3	52.2	47.9	20.3	12.5	25.5	70	11.8	14.1	43.5	13.7	30.24	29.7667	0.984347	0.967
1449867_at	Hoxc9	homeobox C9	15427	15	+	102807462	102814875	14.1	6	15.2	7.1	2.5	11.7	9.1	6.2	14.6	12.9	7.4	8.98	10.3167	1.14885	0.878
1420573_at	Hoxd1	homeobox D1	15429	2	+	74601036	74603199	24.8	17.3	8.3	11.6	8.8	21	17.1	7.8	11.6	8.7	19.5	14.16	14.2833	1.00871	0.945
1418606_at	Hoxd10	homeobox D10	15430	2	+	74530004	74533159	1	1	1.4	5.4	10.6	4.9	0.5	0.9	5.8	3.2	3.6	3.88	3.15	0.811856	0.982
1450584_at	Hoxd11	homeobox D11	15431	2	+	74520449	74522195	1.2	1.2	19.2	0.9	10.9	1.1	15.7	1.1	12.1	4.3	5.4	6.68	6.61667	0.990519	0.968
1450553_at	Hoxd12	homeobox D12	15432	2	+	74513086	74515762	2.7	2.8	4.6	1.7	3.4	2	6.2	10.9	2.1	4	7.1	3.04	5.38333	1.77083	0.829
1422239_at	Hoxd13	homeobox D13	15433	2	+	74506366	74509655	19.6	10.4	8.3	21.4	7.8	1.7	17	2.4	2.9	17	2.2	13.5	7.2	0.533333	0.821
1440626_at	Hoxd13	homeobox D13	15433	2	+	74506366	74509655	26.5	14.4	20.3	18.7	25.6	20.7	3.5	26.5	13.1	1.2	8.9	21.1	12.3167	0.583728	0.623
1421537_at	Hoxd3 /// Hoxd4	homeobox D3 /// homeobox D4	15434	2	+	74550049	74586328	5.5	7.2	8.2	9	7.4	6.6	6.5	9.2	7.9	9.5	20.5	7.46	10.0333	1.34495	0.847
1450209_at	Hoxd3 /// Hoxd4	homeobox D3 /// homeobox D4	15436	2	+	74560034	74567216	1.6	12.3	3.5	1.8	12.2	2.1	2.8	0.9	1.8	1.1	14.6	6.28	3.88333	0.618365	0.922
1430263_at	Hoxd3os1	homeobox D3, opposite strand 1	73429	2	-	74548100	74554187	5.5	31.3	17.9	14.2	18.9	24.9	20	22.7	2.7	5.4	2.8	17.56	13.0833	0.745065	0.842
1431099_at	Hoxd8	homeobox D8	15437	2	+	74543545	74545364	51.8	67.3	43.4	35.8	48	60.6	74.9	56.6	52.5	61.5	52.7	49.26	59.8	1.21397	0.754
1433638_s_at	Hoxd8	homeobox D8	15437	2	+	74543545	74545364	35.6	78.5	41.4	43.6	69.8	46.2	49.8	26.6	36.2	75.7	58.5	53.78	48.8333	0.90802	0.993
1419126_at	Hoxd9	homeobox D9	15438	2	+	74535819	74538265	22.8	9.2	5.5	6.8	8.2	27.6	46.4	4.8	11.5	45.1	23.9	10.5	26.55	2.52857	0.64
1451983_at	Irx1	Iroquois related homeobox 1 (Drosophila)	16371	13	-	72095679	72101171	196.7	200.9	138.2	135	173.7	160.3	173	162.2	136.2	168.3	156	168.9	159.333	0.943359	0.898
1426298_at	Irx2	Iroquois related homeobox 2 (Drosophila)	16372	13	+	72628797	72634196	89.1	37.8	56.8	46.7	62.7	33.8	86.3	33.5	89.6	90.6	62.4	58.62	66.0333	1.12646	0.845
1418517_at	Irx3	Iroquois related homeobox 3	16373	8	-	94322423	94325273	333	287.9	244.8	190.7	284.3	308.9	287.4	210.2	306.5	331.9	352.4	268.14	299.55	1.11714	0.744
1419539_at	Irx4	Iroquois related homeobox 4 (Drosophila)	50916	13	+	73397944	73407068	19.1	1.5	10	3.2	1	3.6	3	6.5	2.8	1.9	27	6.96	7.46667	1.0728	0.983
1421072_at	Irx5	Iroquois related homeobox 5 (Drosophila)	54352	8	+	94881694	94885355	200.8	188.8	104.7	121.3	160.4	158.5	222.1	134.5	201.7	215.4	145.1	155.2	179.55	1.15689	0.791
1427383_at	Irx6	Iroquois related homeobox 6 (Drosophila)	64379	8	+	95198300	95203979	16	33.8	13.4	20.6	13.5	22.9	3.5	20.3	18.5	24.4	24.6	19.46	19.0333	0.978075	0.983
1431922_at	Isx	intestine specific homeobox	71597	8	+	77397072	77417405	20.4	3.7	2.2	2	25.3	7.1	2.5	3	5	4.7	3.1	10.72	4.23333	0.3949	0.822
1427400_at	Lbx1	ladybird homeobox homolog 1 (Drosophila)	16814	19	-	45308217	45309726	43.2	24.1	24.2	25.9	21.5	25.1	3.3	21	31.6	22.4	13.2	27.78	19.4333	0.699544	0.791
1420714_at	Lbx2	ladybird homeobox homolog 2 (Drosophila)	16815	6	+	83036358	83038235	39.4	13.3	18.2	23.4	21.8	24.6	3.4	23.3	32.8	40.3	39	23.22	27.2333	1.17284	0.908
1421951_at	Lhx1	LIM homeobox protein 1	16869	11	-	84332880	84339036	4.3	6.5	6	5	2.6	30.8	18.6	3	22.2	30.2	45.2	4.88	25	5.12295	0.446
1450428_at	Lhx1	LIM homeobox protein 1	16869	11	-	84332880	84339036	3.1	2.8	1.1	1.2	3.7	7.9	1.3	3.1	8.1	5.8	12.4	2.38	6.43333	2.70308	0.686
1439232_at	Lhx1os	LIM homeobox 1, opposite strand	78365	11	+	84525675	84535830	13.2	12	16.1	10.2	14.8	41.7	49.6	25.2	45.6	10.5	73	13.26	40.9333	3.08698	0.651
1418317_at	Lhx2	LIM homeobox protein 2	16870	2	+	38206827	38225248	2061.2	2622.8	2189.8	1850.7	1975.2	2735.2	2290.7	2091	2877.8	2530	3210.3	2139.94	2622.5	1.2255	0.599
1421753_a_at	Lhx3	LIM homeobox protein 3	16871	2	-	26055731	26062076	3.6	3	3.8	1.5	22	2.3	3.7	3.1	3.7	13.8	11.8	6.78	6.4	0.943953	0.992
1425041_at	Lhx3	LIM homeobox protein 3	16871	2	-	26055731	26062076	4.6	26.6	43.6	13.6	21	49.3	4.6	27.5	7.4	44.2	37.2	21.88	28.3667	1.29647	0.911
1421483_at	Lhx4	LIM homeobox protein 4	16872	1	-	157548823	157589157	4.3	10.9	6.2	23.4	3.7	4.4	1.5	12.9	19.8	29	12.5	9.7	13.35	1.37629	0.907
1439905_at	Lhx4	LIM homeobox protein 4	723988	1	-	155698030	155699050	9.9	6.2	7.4	4	6.5	8.9	4.1	4.9	2.4	22.7	7.2	6.8	8.36667	1.23039	0.908
1420348_at	Lhx5	LIM homeobox protein 5	16873	5	+	120881894	120891466	27.4	23	17.8	13.2	22.6	16.9	21.9	22.3	27.2	17.2	24.5	20.8	21.6667	1.04167	0.967
1422262_a_at	Lhx6	LIM homeobox protein 6	16874	2	-	35937472	35960928	22.5	3.2	17.7	1.9	5.4	5.4	6.5	3.1	2.7	19.2	21.6	10.14	9.75	0.961538	0.978
1425094_a_at	Lhx6	LIM homeobox protein 6	16874	2	-	35937472	35960928	54.6	62.5	52.1	40.9	47.9	50.3	28.8	52.9	58.6	50	69.6	51.6	51.7	1.00194	0.997
1427300_at	Lhx8	LIM homeobox protein 8	16875	3	-	153969257	153993524	3.8	61.3	7.6	8.3	9	15.4	1	0.6	17.6	23.7	20.8	18	13.1833	0.732407	0.974
1419324_at	Lhx9	LIM homeobox protein 9	16876	1	-	140727523	140739021	17	24.1	15	11.4	22.1	13.7	11.5	14.5	20.8	26.2	87.2	17.92	28.9833	1.61737	0.853
1431598_a_at	Lhx9	LIM homeobox protein 9	16876	1	-	140727523	140739021	15.5	22.7	31.5	30	23.9	22.6	27	7.5	30.2	26.6	13.9	24.72	21.3	0.86165	0.979
1441313_x_at	Lhx9	LIM homeobox protein 9	16876	1	-	140727523	140739021	9.3	2.2	6.8	5.8	7.4	0.8	0.6	6.6	6.6	11.8	14.5	6.3	6.81667	1.08201	0.975
1421554_at	Lmx1a	LIM homeobox transcription factor 1 alpha	110648	1	+	169619688	169778864	11.7	15.9	3.1	5.3	9.7	7.3	18.6	19.7	5.8	12.3	2.5	9.14	11.0333	1.20715	0.994
1421769_at	Lmx1b	LIM homeobox transcription factor 1 beta	16917	2	-	33420055	33496031	27.4	7.8	44.1	18.3	5.5	15.7	5.2	12.7	5.6	56.3	23.2	20.62	19.7833	0.959425	0.993
1441729_at	Lmx1b	LIM homeobox transcription factor 1 beta	16917	2	-	33420055	33496031	11.3	3.6	8.3	16.5	22.7	5.9	25	26.8	11	35	2.8	12.48	17.75	1.42228	0.925
1421252_a_at	Mef2a	myocyte enhancer factor 2A	17258	7	-	74378716	74517744	411.2	336.2	284.1	216.7	265.1	364.4	324.3	385.6	258.2	279.9	328.5	302.66	323.483	1.0688	0.969
1425426_a_at	Mef2a	myocyte enhancer factor 2A	17258	7	-	74378716	74517744	27	11.4	9.7	12	4.3	3.7	4.9	13.9	22.8	24.8	7	12.88	12.85	0.997671	0.994
1427185_at	Mef2a	myocyte enhancer factor 2A	17258	7	-	74378716	74517744	1467.1	1676.3	1441.1	1247.7	1488.4	1701.9	1492.7	1373.8	1838.9	1779.5	1710	1464.12	1649.47	1.12659	0.63
1427186_a_at	Mef2a	myocyte enhancer factor 2A	17258	7	-	74378716	74517744	901.9	974	1006	828.3	1050.7	1300.7	1101.8	1233	1009.3	887.4	888.2	952.18	1070.07	1.12381	0.848
1452347_at	Mef2a	myocyte enhancer factor 2A	17258	7	-	74378716	74517744	1024.3	1217.7	1305.6	1076.4	1186.7	1406.4	1177.2	1378.2	1192.9	1166	1264.4	1162.14	1264.18	1.08781	0.816
1421541_a_at	Mef2b	myocyte enhancer factor 2B	17259	8	+	72676676	72691387	621.8	777.8	1032.6	876.4	808	953.8	550.4	812.5	661	346.9	580.5	823.32	650.85	0.790519	0.752
1421027_a_at	Mef2c	myocyte enhancer factor 2C	17260	13	+	83643032	83806684	164	203.5	170.7	124.4	188.9	220.4	119.4	254.9	269.4	236.2	252.6	170.3	225.483	1.32404	0.764
1421028_a_at	Mef2c	myocyte enhancer factor 2C	17260	13	+	83643032	83806684	123.8	217.5	74.7	52	91	89.6	59.6	78.5	196.3	168.7	215.5	111.8	134.7	1.20483	0.872
1424852_at	Mef2c	myocyte enhancer factor 2C	17260	13	+	83643032	83806684	739.7	726.2	695.7	510.1	679.6	1054.9	483.1	881	942.7	879.5	927.2	670.26	861.4	1.28517	0.755
1451506_at	Mef2c	myocyte enhancer factor 2C	17260	13	+	83643032	83806684	162.7	136.2	119.8	114	114	108.1	77.9	176	159.2	151.5	162	129.34	139.117	1.07559	0.983
1451507_at	Mef2c	myocyte enhancer factor 2C	17260	13	+	83643032	83806684	204.6	243.7	184.2	107.3	199.2	183.3	152	173.6	271.8	225.8	371.7	187.8	229.7	1.22311	0.816
1421388_at	Mef2d	myocyte enhancer factor 2D	17261	3	+	87946316	87973089	109.5	61.5	56.8	43.4	37.5	51.6	63.4	72.2	113.4	81.5	93.5	61.74	79.2667	1.28388	0.823
1434487_at	Mef2d	myocyte enhancer factor 2D	17261	3	+	87946316	87973089	725.5	866.9	814.3	673.5	788.6	719.2	793.3	682	716.2	722.7	854.9	773.76	748.05	0.966773	0.96
1437300_at	Mef2d	myocyte enhancer factor 2D	17261	3	+	87946316	87973089	226.1	88.1	91.4	121.1	123.1	140	146.5	103.2	172.1	128.8	217	129.96	151.267	1.16395	0.838
1443260_at	Meis1	Meis homeobox 1	17268	11	-	18780430	18918683	130.1	118.4	59.2	75.2	130.9	139.3	109.9	147.9	123	138.1	86.2	102.76	124.067	1.20734	0.855
1450992_a_at	Meis1	Meis homeobox 1	17268	11	-	18780430	18918683	428.7	407.1	372.9	327	426.1	568.3	505.7	320.2	584	570.8	438.1	392.36	497.85	1.26886	0.408
1459423_at	Meis1	Meis homeobox 1	17268	11	-	18780430	18918683	46.8	72.7	20.1	29.3	28.4	40	18.9	31.7	46.7	40.7	33.5	39.46	35.25	0.89331	0.951
1417129_a_at	Meis2	Meis homeobox 2	17536	2	-	115686999	115890794	745	663.5	662.4	478.5	656.9	894	951.1	484	1075.9	1280.7	904.9	641.26	931.767	1.45302	0.402
1440091_at	Meis2	Meis homeobox 2	17536	2	-	115686999	115890794	113.5	134.1	54.3	64.2	167.2	168.7	70.9	132.5	152.1	183.4	94.4	106.66	133.667	1.2532	0.859
1447861_x_at	Meis2	Meis homeobox 2	17536	2	-	115686999	115890794	481.7	374.5	256.3	198.1	297.2	360.9	461.8	220.2	520.2	695.5	419.3	321.56	446.317	1.38797	0.686
1457632_s_at	Meis2	Meis homeobox 2	17536	2	-	115686999	115890794	1705.9	1645	1277	1081.9	1514.3	1877.5	2288.6	1322	2430.4	2494.4	1937	1444.82	2058.32	1.42462	0.389
1423984_a_at	Meis3	Meis homeobox 3	17537	7	+	16760728	16771852	82.7	92.5	97.2	95.4	64.4	96.6	58.3	93.7	89.1	88.1	130.5	86.44	92.7167	1.07261	0.93
1417595_at	Meox1	mesenchyme homeobox 1	17285	11	-	101738823	101755668	89.1	91.4	70.2	81.9	88.8	88.8	27.3	92.6	111.4	83.1	153.5	84.28	92.7833	1.10089	0.942
1424233_at	Meox2	mesenchyme homeobox 2	17286	12	+	37835132	37906115	52.9	63.7	32.5	35.8	30.4	37.2	30.7	43	48	40.9	54.4	43.06	42.3667	0.983898	0.986
1424234_s_at	Meox2	mesenchyme homeobox 2	17286	12	+	37835132	37906115	109.4	101	58.6	44.3	67.4	75.5	81.7	81.4	108.9	67.3	76.3	76.14	81.85	1.07499	0.941
1421505_at	Mixl1	Mix1 homeobox-like 1 (Xenopus laevis)	27217	1	-	182623180	182627165	9.5	8.4	8.5	15.9	17.5	10.4	2.4	2.5	8.7	30.8	46.3	11.96	16.85	1.40886	0.861
1437492_at	Mkx	mohawk homeobox	210719	18	-	6934963	7004777	58.2	98.5	72.1	60	81.2	91.9	76	61.3	117.5	128.4	76.5	74	91.9333	1.24234	0.738
1460299_at	Mnx1	motor neuron and pancreas homeobox 1	15285	5	-	29800362	29805010	3.8	2.3	16.3	8.2	17	7.5	4.4	1.9	4.2	8.4	3.3	9.52	4.95	0.519958	0.816
1417127_at	Msx1	msh homeobox 1	17701	5	-	38211729	38215824	47.2	40.7	30.2	26.6	37.6	44	17.7	34.4	40.6	19.6	52.1	36.46	34.7333	0.952642	0.971
1448601_s_at	Msx1	msh homeobox 1	17701	5	-	38211729	38215824	248.3	170.2	191.2	135.7	213.5	287.8	196.3	162.2	298.1	277.2	232.7	191.78	242.383	1.26386	0.661
1438351_at	Msx2	msh homeobox 2	17702	13	-	53562249	53568149	35.5	21.5	27.5	27.8	25.4	25.5	28.6	21.8	45.7	31	19.1	27.54	28.6167	1.03909	0.926
1449559_at	Msx2	msh homeobox 2	17702	13	-	53562249	53568149	83.9	86.6	56.6	47.9	73.7	61.5	49.7	26.2	61.2	66.9	70.2	69.74	55.95	0.802266	0.855
1421597_a_at	Msx3	msh homeobox 3	17703	7	-	147232055	147234987	57.6	32.1	35.9	4.3	26	6.7	4.1	37.1	23.1	30	8	31.18	18.1667	0.582638	0.759
1429388_at	Nanog	Nanog homeobox	71950	6	+	122657585	122663796	4.6	2.8	1.4	2	0.7	2.6	1.4	0.9	1.7	2.6	1.9	2.3	1.85	0.804348	0.955
1422049_at	Nkx1-2	NK1 transcription factor related, locus 2 (Drosophila)	20231	7	-	139787921	139791320	5.6	1.9	2.3	18.5	19.2	1.7	3.3	15.4	1.2	6.5	3.3	9.5	5.23333	0.550877	0.779
1422050_at	Nkx1-2	NK1 transcription factor related, locus 2 (Drosophila)	20231	7	-	139787921	139791320	36.2	20.3	11.9	13.3	16.8	6.2	23.6	7.9	18.7	25.6	1.4	19.7	13.9	0.705584	0.888
1426177_a_at	Nkx1-2	NK1 transcription factor related, locus 2 (Drosophila)	20231	7	-	139787921	139791320	4.1	6.7	3.7	10.4	2.7	4.3	3.8	6.7	5.1	6.2	38.2	5.52	10.7167	1.94143	0.868
1422346_at	Nkx2-1	NK2 homeobox 1	21869	12	-	57632925	57637895	8.6	2.1	24	1.5	17.4	3.7	16.7	13.8	18.6	12	11.9	10.72	12.7833	1.19248	0.945
1421112_at	Nkx2-2	NK2 homeobox 2	18088	2	-	147008887	147012138	9.5	28.4	1.7	2.1	4	10.4	3.5	1.7	17.3	12.9	19.9	9.14	10.95	1.19803	0.902
1425827_at	Nkx2-3	NK2 homeobox 3	18089	19	+	43686814	43690382	54.3	9.3	63.4	34.8	33.9	39.8	52.6	35.4	69.7	66.3	42.3	39.14	51.0167	1.30344	0.794
1452528_a_at	Nkx2-3	NK2 homeobox 3	18089	19	+	43686814	43690382	32	47.7	12.3	21	28.3	23.9	28.5	26.9	26.3	37.8	57.1	28.26	33.4167	1.18247	0.88
1432863_a_at	Nkx2-4	NK2 homeobox 4	228731	2	-	146909611	146911081	3.4	3.2	3.4	3.1	30.6	7.1	6.2	9.9	8.4	2.8	6.7	8.74	6.85	0.783753	0.935
1449566_at	Nkx2-5	NK2 homeobox 5	18091	17	-	26975609	26978510	36.4	43.9	37.6	25	41.5	19.7	32.8	36.7	14.2	59.9	35.5	36.88	33.1333	0.898409	0.921
1443817_x_at	Nkx2-6	NK2 homeobox 6	18092	14	+	69790075	69793597	17.6	40.1	26.2	26.4	10.6	6.4	6.8	5.9	37.2	10	43.6	24.18	18.3167	0.757513	0.948
1452018_at	Nkx2-6	NK2 homeobox 6	18092	14	+	69790075	69793597	26.7	64.6	27	38.6	30	22.7	9.3	29.8	35.9	14.4	47.9	37.38	26.6667	0.713394	0.823
1449998_at	Nkx3-1	NK-3 transcription factor, locus 1 (Drosophila)	18095	14	+	69808748	69812715	25.6	2.4	4.1	2.8	1.6	7.3	1.7	1.9	10.3	8.6	22.1	7.3	8.65	1.18493	0.928
1425828_at	Nkx6-1	NK6 homeobox 1	18096	5	-	101659213	101664711	4.5	29.8	5	1.4	3.7	2.3	28.2	3.6	14.8	12.3	22.4	8.88	13.9333	1.56907	0.838
1427420_at	Nkx6-2	NK6 homeobox 2	14912	7	-	146767118	146768696	10.1	16.4	8.4	16.2	19.2	6.5	18.9	6.1	3.2	17	11.7	14.06	10.5667	0.751541	0.887
1431899_at	Nkx6-3	NK6 homeobox 3	74561	8	+	24263742	24269420	19.3	4.7	1.8	2.3	2.4	1.4	2.9	3.6	2.8	2.5	14.4	6.1	4.6	0.754098	0.956
1425759_at	Nobox	NOBOX oogenesis homeobox	18291	6	-	43253672	43259553	54	39.8	55	7.8	32.4	31.7	31.2	15	38.8	3.5	14.3	37.8	22.4167	0.593034	0.8
1453090_x_at	Obox1 /// Obox2	oocyte specific homeobox 1 /// oocyte specific homeobox 2	71468 /// 246792	7	-	15547267 /// 15388958	15556870 /// 15398549	12.3	1.8	1.4	5.9	0.4	9	3.3	1.6	10.5	10	9	4.36	7.23333	1.65902	0.77
1456017_x_at	Obox2	oocyte specific homeobox 2	246792	7	+	15398051	15398541	12.9	8.6	11.2	1.9	6.6	11.1	1.3	15.2	14.3	17.2	7	8.24	11.0167	1.33697	0.913
1456305_x_at	Obox2	oocyte specific homeobox 2	246792	7	+	15398051	15398541	2.6	2.3	2.1	0.9	0.9	1.2	1.6	4.8	0.9	1.1	12.6	1.76	3.7	2.10227	0.887
1452634_at	Obox3	oocyte specific homeobox 3	246791	7	-	NA	NA	20.4	13.6	26.1	19	18.8	3.2	26.1	16.6	12.7	16.1	26.5	19.58	16.8667	0.861423	0.918
1436741_at	Obox5	oocyte specific homeobox 5	252829	7	+	16335718	16344623	39.7	30.3	29.9	25.9	31.5	18.9	26.4	30.4	49.3	47.5	34	31.46	34.4167	1.09398	0.909
1440257_at	Obox6	oocyte specific homeobox 6	252830	7	-	16418598	16425028	54.3	11.1	24.7	28.4	24.5	37.5	39	33.3	33.1	6.1	16.6	28.6	27.6	0.965035	0.969
1443476_at	Pax1	paired box 1	18503	2	+	147190729	147200782	26.4	3.8	8.8	2.2	7.9	6.8	2.3	7.3	6.8	4.4	14.9	9.82	7.08333	0.721317	0.914
1449359_at	Pax1	paired box 1	18503	2	+	147190729	147200782	44.3	34.6	17.4	49.9	55.5	23	77.8	14.2	51.5	69.8	16.7	40.34	42.1667	1.04528	0.92
1420389_at	Pax3	paired box 3	18505	1	-	78097841	78193711	444.3	386	229.3	267.1	372	329.3	377.4	252	321.1	363.2	277.6	339.74	320.1	0.942191	0.982
1430335_a_at	Pax3	paired box 3	18505	1	-	78097841	78193711	179	150.9	86.2	95.5	124.7	135.5	140.3	116.2	146.4	156.6	116.5	127.26	135.25	1.06278	0.903
1441743_at	Pax3	paired box 3	18505	1	-	78097841	78193711	474.2	416.8	322.9	326.3	477.1	515.7	655.2	259.6	423.1	443.9	357.4	403.46	442.483	1.09672	0.808
1451598_at	Pax4	paired box 4	18506	6	-	28392334	28399340	3.4	2.8	3.4	1.2	1.7	6.6	3.9	1.7	2.1	7.8	22.8	2.5	7.48333	2.99333	0.774
1421765_at	Pax5	paired box 5	18507	4	-	44544377	44723312	8.9	3.4	5.5	1.6	6.4	3.3	18.3	8.4	3	1.5	9.9	5.16	7.4	1.43411	0.907
1454401_at	Pax5	paired box 5	70602	4	-	44702799	44705110	38.1	34.5	27.3	33.3	29.1	37.8	33.4	34.3	31.5	14.6	34.4	32.46	31	0.955022	0.93
1419271_at	Pax6	paired box 6	18508	2	+	105516601	105537226	472.6	523.7	570.4	513.7	576.9	528.7	659.3	285.5	513.9	638.5	635.1	531.46	543.5	1.02265	0.748
1425960_s_at	Pax6	paired box 6	18508	2	+	105516601	105537226	1.2	3.1	1.9	8.1	3	1.1	0.8	2.8	3.9	8.4	2	3.46	3.16667	0.915222	0.984
1452526_a_at	Pax6	paired box 6	18508	2	+	105516601	105537226	51.4	69.6	63.1	53.2	67	68.7	93.3	58	36.2	69.6	78.6	60.86	67.4	1.10746	0.872
1456342_at	Pax6	paired box 6	18508	2	+	105516601	105537226	47	14.7	27.6	13	23.2	25.3	10	26.4	25.9	25.9	34.9	25.1	24.7333	0.985392	0.988
1440445_at	Pax6os1	paired box 6 opposite strand 1	402728	2	-	105376236	105510487	41	32	13.3	28	28.9	13.5	35.6	48	12.6	40.5	21.2	28.64	28.5667	0.997439	0.917
1444596_at	Pax7	paired box 7	18509	4	-	139293995	139388883	213.8	125.6	105	92.5	114.8	110.4	362.9	39.4	266.8	376	65.4	130.34	203.483	1.56117	0.777
1452510_at	Pax7	paired box 7	18509	4	-	139293995	139388883	22	15.6	8.3	18.4	42.5	30.6	51.4	19.4	39.4	53.9	3.7	21.36	33.0667	1.54806	0.794
1418208_at	Pax8	paired box 8	18510	2	-	24276079	24331086	39.6	13.6	28.3	20	18.6	15.6	24.2	15	21.8	31.7	19.7	24.02	21.3333	0.888149	0.963
1446561_at	Pax8	paired box 8	18510	2	-	24276079	24331086	12.6	24.6	13.2	8.4	6.3	12.8	10.4	9.4	29.8	13.3	19.2	13.02	15.8167	1.2148	0.863
1421246_at	Pax9	paired box 9	18511	12	+	57796625	57812217	46.9	52.7	52.9	29.5	23.1	47.4	26.3	30.7	70	61.5	74.3	41.02	51.7	1.26036	0.791
1421247_at	Pax9	paired box 9	18511	12	+	57796625	57812217	85.9	142.9	124.2	44.8	44.4	86.7	85.1	82.1	96.1	88.5	111.3	88.44	91.6333	1.03611	0.966
1442229_at	Pax9	paired box 9	18511	12	+	57796625	57812217	480.8	659.9	411.9	313.8	419.7	578.3	417.2	451.7	772.7	519	692.3	457.22	571.867	1.25075	0.761
1425383_a_at	Pbx1	pre B cell leukemia homeobox 1	18514	1	-	168158331	168431548	403.8	392.2	218.2	215.7	259.1	364.5	290.7	260.2	543.9	436.6	663.7	297.8	426.6	1.43251	0.718
1428646_at	Pbx1	pre B cell leukemia homeobox 1	18514	1	-	168153531	168157928	327.6	373.9	274.6	227.7	218.5	336	274.4	180.1	420.2	457.6	409.3	284.46	346.267	1.21728	0.7
1428647_at	Pbx1	pre B cell leukemia homeobox 1	18514	1	-	168153531	168157928	1922.4	2071.3	2068.7	1557.9	1788	2137.5	2328.6	1651.2	2544.9	2627.5	2708.9	1881.66	2333.1	1.23992	0.402
1440037_at	Pbx1	pre B cell leukemia homeobox 1	18514	1	-	170083999	170362389	327.5	474.3	197.4	153.8	546.9	483.9	194.4	496.7	584.9	599.1	367.9	339.98	454.483	1.33679	0.845
1418893_at	Pbx2	pre B cell leukemia homeobox 2	18515	17	+	34729415	34734286	382.2	290.3	285.9	249.4	267.8	307	231.1	170.1	338.9	329.5	330.2	295.12	284.467	0.963902	0.941
1418894_s_at	Pbx2	pre B cell leukemia homeobox 2	18515	17	+	34729415	34734286	158.5	174.8	189	125.5	174.7	150	189.5	144.6	156.8	171	159.6	164.5	161.917	0.984296	0.991
1449261_at	Pbx2	pre B cell leukemia homeobox 2	18515	17	+	34729415	34734286	214.2	274.6	198	190.3	185.7	232.6	205.4	113.4	248.1	207.5	188.3	212.56	199.217	0.937226	0.973
1421193_a_at	Pbx3	pre B cell leukemia homeobox 3	18516	2	-	34027428	34227556	418.2	525.8	466.3	297.5	335.2	484.4	337	241	541.2	500.9	476.8	408.6	430.217	1.0529	0.828
1447640_s_at	Pbx3	pre B cell leukemia homeobox 3	18516	2	-	34027428	34227556	1679.9	2242.1	1931.5	1549	1731	2373.5	1512.1	1783.1	2319.1	2034.8	1988.3	1826.7	2001.82	1.09587	0.825
1449916_at	Pbx4	pre B cell leukemia homeobox 4	80720	8	+	72356602	72396191	2.3	35.7	14.8	9.8	10.2	27.5	19	27.6	50.2	37.2	36.4	14.56	32.9833	2.26534	0.647
1454912_at	Pbx4	pre B cell leukemia homeobox 4	80720	8	+	72356602	72396191	17.7	2	9.9	7.4	10	18.2	24.8	1.7	17.3	3.4	5.2	9.4	11.7667	1.25177	0.856
1422173_at	Pdx1	pancreatic and duodenal homeobox 1	18609	5	+	148081706	148086725	5.6	3	2.2	1.3	2	3.7	3.8	1.5	2.6	4.3	3	2.82	3.15	1.11702	0.875
1422174_at	Pdx1	pancreatic and duodenal homeobox 1	18609	5	+	148081706	148086725	4.7	3.6	1.9	16.5	17.8	4.9	2.8	4.4	4	5.5	16.5	8.9	6.35	0.713483	0.921
1418620_at	Phox2a	paired-like homeobox 2a	11859	7	+	108966826	108971240	16.4	21.5	27	16.8	30.9	25	22.9	23	18.5	39.1	26.5	22.52	25.8333	1.14713	0.865
1422232_at	Phox2b	paired-like homeobox 2b	18935	5	-	67485637	67490365	22.1	17.2	11.2	7.3	14.4	12.3	8.6	10.7	14.6	16.6	53.2	14.44	19.3333	1.33887	0.881
1455907_x_at	Phox2b	paired-like homeobox 2b	18935	5	-	67485637	67490365	2	4.9	9	5.5	17.3	9.6	9.3	2.3	11.2	7.9	0.6	7.74	6.81667	0.880706	0.998
1421233_at	Pknox1	Pbx/knotted 1 homeobox	18771	17	+	31701717	31744637	87	75.5	49.2	45.8	54.8	52.4	51.8	37.5	55.8	52.8	54.4	62.46	50.7833	0.813054	0.833
1437470_at	Pknox1	Pbx/knotted 1 homeobox	18771	17	+	31701717	31744637	280	310.1	244.3	204.4	190.1	256.9	206.1	249.8	288.5	276.4	259.5	245.78	256.2	1.0424	0.934
1450172_at	Pknox1	Pbx/knotted 1 homeobox	18771	17	+	31701717	31744637	119.3	140.8	91.4	99	83.8	116.1	81.5	105.9	170.6	107.3	108.3	106.86	114.95	1.07571	0.917
1428017_at	Pknox2	Pbx/knotted 1 homeobox 2	208076	9	-	36698566	36954899	25.2	23.4	13.6	27.5	32.5	33.3	3.2	31.6	33.5	5.2	19.3	24.44	21.0167	0.859929	0.882
1433907_at	Pknox2	Pbx/knotted 1 homeobox 2	208076	9	-	36698566	36954899	484.2	705.6	676.4	559.2	502	669.6	463.4	468.3	575.3	477.3	624.1	585.48	546.333	0.933137	0.943
1419716_a_at	Pou2f1	POU domain, class 2, transcription factor 1	18986	1	-	167805604	167932765	466.6	509.9	465.9	388.7	433.1	528	397	638.9	530.7	588.7	573.8	452.84	542.85	1.19877	0.746
1427695_a_at	Pou2f1	POU domain, class 2, transcription factor 1	18986	1	-	167805604	167932765	159.9	146.5	154.4	110	134.7	171	125.8	155.4	127.5	217.9	206.3	141.1	167.317	1.1858	0.797
1435555_at	Pou2f1	POU domain, class 2, transcription factor 1	18986	1	-	165865153	165866979	341.3	420.3	273.8	227.3	320.9	333.6	242.4	285.7	419	506	351.7	316.72	356.4	1.12528	0.846
1427713_x_at	Pou2f2	POU domain, class 2, transcription factor 2	18987	7	-	25876135	25917479	26.8	12.4	25.9	18.6	20.8	19.4	5.6	12.2	5.9	24.3	26.8	20.9	15.7	0.751196	0.865
1427725_a_at	Pou2f2	POU domain, class 2, transcription factor 2	18987	7	-	25876135	25917479	3.2	34.9	3.8	29.9	9.7	18.9	25	4.4	6.9	3.1	6.1	16.3	10.7333	0.658487	0.918
1443885_at	Pou2f2	POU domain, class 2, transcription factor 2	18987	7	-	25087343	25088222	42.3	43.3	37.6	26	24.9	18	20.7	13.3	13.9	31.9	2.7	34.82	16.75	0.481045	0.609
1450507_at	Pou2f3	POU domain, class 2, transcription factor 3	18988	9	-	42932021	43013838	57	56.3	16.1	37.4	32.8	9.2	28.3	43.1	26.8	46.9	77.7	39.92	38.6667	0.968604	0.979
1422068_at	Pou3f1	POU domain, class 3, transcription factor 1	18991	4	+	124657652	124659175	9.2	2.9	5.7	2.5	5.4	5.8	5.1	3.3	5.8	5.3	7.2	5.14	5.41667	1.05383	0.918
1460038_at	Pou3f1	POU domain, class 3, transcription factor 1	18991	4	+	124659109	124660655	30.4	9.6	23.3	2.2	27.9	21.3	4.8	14.8	38.2	98.9	49.1	18.68	37.85	2.02623	0.793
1450831_at	Pou3f2	POU domain, class 3, transcription factor 2	18992	4	-	22486661	22488333	33.2	13.4	17	5.4	5.9	6.5	7	5.5	23.7	14.5	7.5	14.98	10.7833	0.719849	0.921
1422331_at	Pou3f3	POU domain, class 3, transcription factor 3	18993	1	+	42753990	42757054	8.9	26.6	16.7	10.9	23	15.2	2.4	6.8	21.6	18.1	27	17.22	15.1833	0.881727	0.991
1435197_at	Pou3f3	POU domain, class 3, transcription factor 3	18993	1	+	42753990	42757054	123.3	149.2	60	64.9	78.8	72.9	88.5	55.9	118.1	337.2	318.4	95.24	165.167	1.73422	0.785
1422164_at	Pou3f4	POU domain, class 3, transcription factor 4	18994	X	+	108009803	108010889	3.3	18.8	6.3	13	5.3	2.7	12	1.8	27.5	10.2	8.7	9.34	10.4833	1.12241	0.913
1422165_at	Pou3f4	POU domain, class 3, transcription factor 4	18994	X	+	108009803	108010889	19.7	19.7	2	2.8	15.5	1.5	3.3	2.3	10.3	20.8	10.5	11.94	8.11667	0.679788	0.921
1429667_at	Pou4f1	POU domain, class 4, transcription factor 1	18996	14	-	104861540	104867216	47	61.8	35.1	27.8	37	32.7	20.6	20.7	36.1	23.1	62.3	41.74	32.5833	0.780626	0.886
1429668_at	Pou4f1	POU domain, class 4, transcription factor 1	18996	14	-	104861540	104867216	12.7	9.2	1.5	9.5	4.2	8.3	13.2	13.6	4.8	14.9	8.1	7.42	10.4833	1.41285	0.86
1437588_at	Pou4f2	POU domain, class 4, transcription factor 2	18997	8	-	80956907	80960551	2.6	0.9	16.2	5.2	0.9	19.8	1.1	14.7	1.1	0.9	53.1	5.16	15.1167	2.92959	0.856
1422353_at	Pou4f3	POU domain, class 4, transcription factor 3	18998	18	+	42554250	42555747	3.9	1.6	4.4	0.6	9.9	0.9	1	1	1.9	14.4	0.8	4.08	3.33333	0.816993	0.988
1417945_at	Pou5f1	POU domain, class 5, transcription factor 1	18999	17	+	35642983	35647722	2.2	34.6	11.9	4.1	19.1	1.9	3.2	2.3	2.8	29.1	17.5	14.38	9.46667	0.658322	0.934
1453420_at	Pou5f2	POU domain class 5, transcription factor 2	75507	13	+	78164162	78165557	153.5	114.8	77	41.6	87.5	124.2	23.7	153.1	126.2	127	101.9	94.88	109.35	1.15251	0.971
1420749_a_at	Pou6f1	POU domain, class 6, transcription factor 1	19009	15	-	100405748	100416796	9.4	0.9	1	1.4	1.1	0.6	1.3	0.6	0.7	2.9	1.1	2.76	1.2	0.434783	0.872
1452844_at	Pou6f1	POU domain, class 6, transcription factor 1	19009	15	-	100405748	100416796	291	312.7	350.8	232.1	368.8	330.5	318.6	377.2	296.7	409.5	353.7	311.08	347.7	1.11772	0.844
1457298_at	Pou6f2	POU domain, class 6, transcription factor 2	218030	13	-	18121244	18122835	3.7	25	15.9	11.3	21.3	1.4	18.2	10	7.4	2	17.3	15.44	9.38333	0.607729	0.814
1458473_at	Pou6f2	POU domain, class 6, transcription factor 2	218030	13	-	18216793	18473873	12	2	35	15	15.3	1.3	16.5	1.8	24.1	22.6	15.3	15.86	13.6	0.857503	0.998
1421336_at	Prox1	prospero homeobox 1	19130	1	-	191945657	191994559	1.3	9.8	0.6	4.6	7.5	13.3	8.9	2.4	6.4	16.7	18.3	4.76	11	2.31092	0.621
1437894_at	Prox1	prospero homeobox 1	19130	1	-	191945657	191994559	26.9	49.9	25.4	19.3	21.5	17.1	18.8	7.4	63.1	18.3	24.8	28.6	24.9167	0.871212	0.997
1457432_at	Prox1	prospero homeobox 1	19130	1	-	191945657	191994559	1.3	0.7	1.6	2.4	1.8	0.9	0.6	0.7	3.9	12.2	1.4	1.56	3.28333	2.1047	0.849
1430243_at	Prox2	prospero homeobox 2	73422	12	-	86427763	86447381	3.5	8.2	10.8	2.5	1.8	14.5	4.2	1.6	8	5.5	11.3	5.36	7.51667	1.40236	0.798
1425526_a_at	Prrx1	paired related homeobox 1	18933	1	-	165185407	165243781	304.4	384.8	125.1	172.4	152.5	173	104.9	157.2	297.9	220	286.4	227.84	206.567	0.90663	0.974
1425527_at	Prrx1	paired related homeobox 1	18933	1	-	165185407	165243781	42.9	50.1	52.2	38.2	45.3	52.8	22.5	42.7	45.1	52.9	73.3	45.74	48.2167	1.05415	0.939
1425528_at	Prrx1	paired related homeobox 1	18933	1	-	165185407	165243781	1911.1	2383.7	2011.1	1826.5	2244.2	1982.1	1472.3	1383.9	2163.5	1814.5	1966	2075.32	1797.05	0.865915	0.803
1432129_a_at	Prrx1	paired related homeobox 1	18933	1	-	165185407	165243781	129.8	113.4	96.8	70.2	120.3	122.6	63.7	93.7	117.8	51.5	154.2	106.1	100.583	0.948005	0.974
1439774_at	Prrx1	paired related homeobox 1	18933	1	-	165185407	165243781	333.8	239.3	206.6	201.8	305.4	720.3	108.2	372.5	479.1	135.4	507.3	257.38	387.133	1.50413	0.835
1458004_at	Prrx1	paired related homeobox 1	18933	1	-	165185407	165243781	15.5	5.4	2	1.4	2.4	3.2	0.6	14.3	9.9	2.2	1.9	5.34	5.35	1.00187	0.915
1432331_a_at	Prrx2	paired related homeobox 2	20204	2	+	30700886	30736765	336.2	419.7	410	342.7	435.3	332.4	214.8	378.2	335	202	479.8	388.78	323.7	0.832605	0.792
1418558_at	Rax	retina and anterior neural fold homeobox	19434	18	-	66094292	66098743	2.5	6.9	4.2	0.7	5.6	5	3.6	4.6	5.1	5	10.5	3.98	5.63333	1.41541	0.817
1443844_at	Rhox13	reproductive homeobox 13	73614	X	+	38129739	38129966	3.9	5.5	8.2	1	12.8	7.7	6.5	2.2	2.3	3.6	2.7	6.28	4.16667	0.663482	0.88
1420448_at	Rhox2a /// Rhox2e	reproductive homeobox 2A /// reproductive homeobox 2E	75199	X	+	34784986	34789685	33.3	2.6	5.9	4.1	22.7	24.4	2.8	25.6	15.6	10.8	14.4	13.72	15.6	1.13703	0.998
1423429_at	Rhox5	reproductive homeobox 5	18617	X	+	37804847	37808881	32	11.2	23.5	23	35.3	26.2	20.1	19.1	11.4	20.5	36	25	22.2167	0.888667	0.945
1419018_at	Rhox6	reproductive homeobox 6	19202	X	+	35180231	35183034	10	3.9	3.4	3.1	2.1	2.3	3.1	1.6	8.7	15.2	12	4.5	7.15	1.58889	0.797
1449540_at	Rhox9	reproductive homeobox 9	104384	X	-	35252273	35254947	30.6	27.3	25.3	6.5	29.6	32	17.7	29.5	14.3	39.7	25.5	23.86	26.45	1.10855	0.958
1416007_at	Satb1	special AT-rich sequence binding protein 1	20230	17	-	51875512	51972615	571	522	482	323	404.4	516.1	588	404.4	635.7	762.1	578.6	460.48	580.817	1.26133	0.637
1416008_at	Satb1	special AT-rich sequence binding protein 1	20230	17	-	51875512	51972615	771	883.1	818.5	698.4	725.9	837	900.1	545.3	1028.1	1053.4	858.9	779.38	870.467	1.11687	0.612
1436182_at	Satb1	special AT-rich sequence binding protein 1	20230	17	-	51875512	51972615	180.5	249.8	168.3	160.2	191.1	216.4	234.2	178	191.3	274.5	197.1	189.98	215.25	1.13301	0.774
1439315_at	Satb1	special AT-rich sequence binding protein 1	20230	17	-	51875512	51972615	16.1	34.3	33	22.6	35.3	2.6	25.6	10.8	20.9	32	19.4	28.26	18.55	0.656405	0.796
1439449_at	Satb1	special AT-rich sequence binding protein 1	20230	17	-	51875512	51972615	37.1	44.3	35.7	44.1	37.8	40.6	33.7	49.1	30.4	36.6	22.5	39.8	35.4833	0.891541	0.733
1425904_at	Satb2	special AT-rich sequence binding protein 2	212712	1	-	56850824	57028178	6.7	1.7	1.9	19.1	1.1	1.1	13.4	3.1	18.4	4.1	0.7	6.1	6.8	1.11475	0.96
1427017_at	Satb2	special AT-rich sequence binding protein 2	212712	1	-	56850824	57028178	108.4	123.4	74.5	74.4	93.8	165.1	109.6	38.7	91.4	127.9	95	94.9	104.617	1.10239	0.791
1450823_at	Sebox	SEBOX homeobox	18292	11	+	78317014	78318584	12.6	30.8	19.5	3	24.1	13.4	33.3	6.8	5.6	5.6	3.5	18	11.3667	0.631481	0.877
1457946_at	Sebox	SEBOX homeobox	18292	11	+	78317014	78318584	117.3	72.1	23.5	47.7	61.3	59.1	76.7	73.7	82.2	96.7	79.3	64.38	77.95	1.21078	0.868
1420559_a_at	Shox2	short stature homeobox 2	20429	3	-	66777190	66785693	29.7	12.4	11.1	22.4	2.2	6.5	14.7	18.2	24.2	10.3	5.3	15.56	13.2	0.848329	0.913
1438042_at	Shox2	short stature homeobox 2	20429	3	-	66777190	66785693	263.9	359.8	288.4	220	265.8	359.7	227.3	255.2	305.4	271.4	281.5	279.58	283.417	1.01372	0.958
1427277_at	Six1	sine oculis-related homeobox 1	20471	12	-	74142813	74147699	654.8	577.6	436.2	364.6	450.6	709.9	499.1	282.5	663.9	618.7	574.6	496.76	558.117	1.12351	0.74
1427436_at	Six2	sine oculis-related homeobox 2	20472	17	-	86083607	86087594	997.9	1136.8	1263.3	1226.4	1100.4	1388.2	1457.3	1166.5	1064.1	1200.8	1334.5	1144.96	1268.57	1.10796	0.753
1426637_a_at	Six3	sine oculis-related homeobox 3	20473	17	+	86020173	86025530	4.4	3.7	1.5	9.3	2.2	2.1	4.1	1.6	6.1	1.8	11.3	4.22	4.5	1.06635	0.942
1427523_at	Six3	sine oculis-related homeobox 3	20473	17	+	86020173	86025530	332.9	285.9	252.5	220.2	258	371.1	316.6	250	312.4	326.2	272.3	269.9	308.1	1.14153	0.719
1431168_at	Six3os1	SIX homeobox 3, opposite strand 1	100043902	17	-	86014726	86018751	36.7	7.2	30.9	48	41.3	18.8	47.6	35.4	59.2	30.8	64.4	32.82	42.7	1.30104	0.841
1425767_a_at	Six4	sine oculis-related homeobox 4	20474	12	-	74201245	74214232	428.1	388.4	280.3	230.8	263.3	491	342.3	285.4	497.4	467.3	447.3	318.18	421.783	1.32561	0.623
1427701_a_at	Six4	sine oculis-related homeobox 4	20474	12	-	74201245	74214232	11.1	2.8	1.3	1.3	1.4	1.3	17.8	4.3	2	11.7	36.9	3.58	12.3333	3.44507	0.784
1439753_x_at	Six4	sine oculis-related homeobox 4	20474	12	-	74201245	74214232	974.9	715.6	450.6	336.6	473.4	974.4	649.7	589.7	894	861.9	797.3	590.22	794.5	1.34611	0.738
1456862_at	Six4	sine oculis-related homeobox 4	20474	12	-	74201245	74214232	942.9	735	447.3	409.7	474.5	822.9	573.5	547.9	903.8	816.1	773.8	601.88	739.667	1.22893	0.778
1427560_at	Six5	sine oculis-related homeobox 5	20475	7	+	19679892	19683694	151.6	129.7	130.3	105.2	134.1	168.1	116.6	143.4	171.7	170.3	149.1	130.18	153.2	1.17683	0.733
1419408_at	Six6	sine oculis-related homeobox 6	20476	12	+	74040931	74045886	1	1.5	1.9	3	1.8	1.9	7	1	2.2	1.5	9.8	1.84	3.9	2.11957	0.78
1426469_a_at	Tbp	TATA box binding protein	21374	17	+	15636851	15654391	455.1	399.9	377.5	300.8	343.1	392.9	399.3	366.6	426.9	508.7	366.9	375.28	410.217	1.09309	0.808
1426470_at	Tbp	TATA box binding protein	21374	17	+	15636851	15654391	1.9	22.9	1.9	2.2	1.9	7.2	9.6	2	34	2.6	3	6.16	9.73333	1.58009	0.887
1431415_a_at	Tbpl1	TATA box binding protein-like 1	237336	10	-	22423684	22451253	519.3	569.9	642.8	481.2	568.2	510.4	504.1	284.5	523.7	493.7	567.6	556.28	480.667	0.864073	0.816
1434907_at	Tbpl1	TATA box binding protein-like 1	237336	10	-	22423684	22451253	90.1	92	80.1	73.5	93.5	75.2	66.6	62.6	65.7	65.6	66.5	85.84	67.0333	0.78091	0.473
1422286_a_at	Tgif1	TGFB-induced factor homeobox 1	21815	17	-	71193546	71202872	121.6	127.3	131.3	93.9	122.8	271.1	147.7	158.5	169.4	156	110.7	119.38	168.9	1.41481	0.752
1431115_at	Tgif2	TGFB-induced factor homeobox 2	228839	2	+	156665812	156681267	38.3	40.8	3.9	18.8	9.9	4.1	26.4	3.1	8.6	5.2	38.9	22.34	14.3833	0.643838	0.914
1434400_at	Tgif2	TGFB-induced factor homeobox 2	228839	2	+	156665812	156681267	446.6	466.3	413.1	420.5	409.2	363.5	255	293.3	423.4	477.4	446.5	431.14	376.517	0.873305	0.859
1427968_at	Tgif2lx1 /// Tgif2lx2	TGFB-induced factor homeobox 2-like, X-linked 1 /// TGFB-induced factor homeobox 2-like, X-linked 2	245583 /// 100039551	X	- /// +	118479708 /// 118427226	118480737 /// 118428255	15	2.4	6.1	2.3	12.6	13.2	6.4	15	8.2	7.8	2.1	7.68	8.78333	1.14366	0.996
1450526_at	Tlx1	T cell leukemia, homeobox 1	21908	19	+	45225204	45231432	30	39.8	21.5	25.6	28.8	50.5	21.4	28.2	43.5	32.9	35	29.14	35.25	1.20968	0.8
1421770_a_at	Tlx2	T cell leukemia, homeobox 2	21909	6	-	83018318	83020219	94.7	88.3	67.2	55.9	101.7	58.7	47.2	64.8	79.6	58.8	72.8	81.56	63.65	0.780407	0.749
1450806_at	Tlx3	T cell leukemia, homeobox 3	27140	11	-	33100751	33103588	25.7	33.5	34.9	17	16.8	24.4	29.3	24.3	26.7	23.3	34.7	25.58	27.1167	1.06007	0.928
1419633_at	Uncx	UNC homeobox	22255	5	+	140019851	140024132	763.6	658	661.8	577.3	559.8	975.3	594.4	649	769.5	835.7	510.9	644.1	722.467	1.12167	0.844
1421774_at	Vax1	ventral anterior homeobox 1	22326	19	-	59240676	59244519	12.8	2.8	7.1	4.3	5.6	3.5	8.7	2.6	21.3	5	4.2	6.52	7.55	1.15798	0.918
1450303_at	Vax2	ventral anterior homeobox 2	24113	6	+	83661257	83688298	5.3	6.3	3.1	2.4	5.5	5.2	8.9	3.6	5.6	4.6	18.3	4.52	7.7	1.70354	0.79
1443232_at	Vax2os	ventral anterior homeobox 2, opposite strand	545859	6	-	83642799	83662195	4.5	4.4	4.2	2.9	2.2	4.5	3.6	3.3	5	5.2	3.5	3.64	4.18333	1.14927	0.801
1446754_a_at	Vax2os	ventral anterior homeobox 2, opposite strand	574519	6	-	83652119	83660926	2.6	6.4	1.9	2.4	4.5	4.1	1.9	16.9	5.4	2.7	7.9	3.56	6.48333	1.82116	0.903
1418926_at	Zeb1	zinc finger E-box binding homeobox 1	21417	18	+	5591888	5774909	914.8	1172.6	982.2	706.5	1092.8	1484.9	884.6	1290.6	1285.9	1285.9	1262.8	973.78	1249.12	1.28275	0.704
1420243_at	Zeb1	zinc finger E-box binding homeobox 1	21417	18	+	5591888	5774909	18.7	19.6	1.4	18.5	11.4	4.2	9	18.5	3.3	16.5	13.1	13.92	10.7667	0.773467	0.828
1443005_at	Zeb1	zinc finger E-box binding homeobox 1	21417	18	+	5591888	5774909	78.7	117.2	78.9	43.6	87.2	110.4	63.3	85.5	119.4	113.4	80.7	81.12	95.45	1.17665	0.84
1446127_at	Zeb1	zinc finger E-box binding homeobox 1	21417	18	+	5591888	5774909	135.5	140.5	84.7	39.2	102.4	112.2	30.6	79	128.9	110.3	115.5	100.46	96.0833	0.956434	0.995
1422748_at	Zeb2	zinc finger E-box binding homeobox 2	24136	2	-	44839153	44968799	229.9	284.2	303.8	202.9	291.2	342.8	233.9	336.2	372.3	387.7	278.7	262.4	325.267	1.23958	0.75
1434298_at	Zeb2	zinc finger E-box binding homeobox 2	24136	2	-	44839153	44968799	67.1	116.7	41.7	48.1	88.9	113.4	53.3	55.8	157.8	101.8	119.3	72.5	100.233	1.38253	0.753
1454200_at	Zeb2	zinc finger E-box binding homeobox 2	24136	2	-	44839153	44968799	15	22.7	8.6	9.6	25.2	18.6	2.6	37.2	23.7	56.5	11.3	16.22	24.9833	1.54028	0.901
1456389_at	Zeb2	zinc finger E-box binding homeobox 2	24136	2	-	44839153	44968799	115.8	182.9	45.5	75.3	141.7	158	73.3	185.6	215.2	152.6	153.2	112.24	156.317	1.3927	0.82
1439900_at	Zfhx2	zinc finger homeobox 2	239102	14	-	55060261	55061290	73.7	60.3	31.5	35.5	53	70.1	53.7	72.7	42.1	52.1	30.1	50.8	53.4667	1.05249	0.984
1446215_at	Zfhx2os	zinc finger homeobox 2, opposite strand	432855	14	+	55691927	55694711	31.2	28.3	27.9	13.4	24.2	20.7	19.7	29.6	17.7	23	18.1	25	21.4667	0.858667	0.775
1420649_at	Zfhx3	zinc finger homeobox 3	11906	8	+	111238543	111485536	927.9	945	709.8	534.8	761.2	886	695	876.3	1006.2	947.8	989.1	775.74	900.067	1.16027	0.791
1420650_at	Zfhx3	zinc finger homeobox 3	11906	8	+	111238543	111485536	393.1	441.9	364.9	308.2	483.1	564.3	395.8	336	539.1	447.2	525.2	398.24	467.933	1.175	0.692
1429725_at	Zfhx3	zinc finger homeobox 3	11906	8	+	111238543	111485536	31.2	41.4	10.7	7.7	16	23.2	13.4	31.3	18.7	13.4	32.2	21.4	22.0333	1.0296	0.978
1449947_s_at	Zfhx3	zinc finger homeobox 3	11906	8	+	111238543	111485536	1051.9	1473	756.5	942.8	1363.4	1649	947.9	1434	1538.7	1362.6	1439.8	1117.52	1395.33	1.2486	0.774
1453267_at	Zfhx3	zinc finger homeobox 3	11906	8	+	111238543	111485536	137.9	141.6	125.9	93.5	158.3	156.9	95.7	196	218.2	178.2	209.2	131.44	175.7	1.33673	0.767
1460006_at	Zfhx3	zinc finger homeobox 3	11906	8	+	111238543	111485536	271.1	366.6	228.4	180.3	278	302.8	246.1	235.1	344.3	323	331.1	264.88	297.067	1.12151	0.807
1421433_at	Zfhx4	zinc finger homeodomain 4	80892	3	+	5218553	5415855	102.3	103.5	57.8	60.4	122.3	122.6	98	61.5	120.4	123.2	122.9	89.26	108.1	1.21107	0.735
1437556_at	Zfhx4	zinc finger homeodomain 4	80892	3	+	5218553	5415855	526.6	564.3	274.5	280.4	474.1	568.2	352.8	366.7	689.9	560.1	620.2	423.98	526.317	1.24137	0.764
1448875_at	Zhx1	zinc fingers and homeoboxes 1	22770	15	-	57878557	57908044	1588.7	1563.6	1413.7	1316.8	1494	1509.7	1414.1	848.6	1738.4	2114.6	1545.8	1475.36	1528.53	1.03604	0.791
1455210_at	Zhx2	zinc fingers and homeoboxes 2	387609	15	+	57526221	57671387	186.3	139.2	122.3	99.2	121.7	115.3	101.6	104.4	184	186.6	188.6	133.74	146.75	1.09728	0.86
1441454_at	Zhx3	zinc fingers and homeoboxes 3	320799	2	-	160596182	160698726	52	59.1	46	26.8	23	26.7	48.9	46.5	37.5	75.1	58.6	41.38	48.8833	1.18133	0.884
1452977_at	Zhx3	zinc fingers and homeoboxes 3	320799	2	-	160596182	160698726	322.9	379.2	264.1	269.2	282	324.1	357	262.7	332.5	425.6	344.7	303.48	341.1	1.12396	0.735
1454289_at	Zhx3	zinc fingers and homeoboxes 3	320799	2	-	160596182	160698726	3.8	7.3	3.9	5.4	4.3	2.1	2	1.9	3.5	4.8	9.8	4.94	4.01667	0.81309	0.955
1457710_at	Zhx3	zinc fingers and homeoboxes 3	320799	2	-	160596182	160698726	1.7	1.4	6.4	3	1.9	3.9	1.1	3.5	2.5	2.4	1.5	2.88	2.48333	0.862269	0.908
Genes enriched on OR promoters (Plessy et al., 2012)
1416301_a_at	Ebf1	early B cell factor 1	13591	11	+	44431635	44818674	2378.4	2773.8	2223.6	1773.1	1939.5	2721.6	2244.6	2414.3	2502.5	1981.1	2359.6	2217.68	2370.62	1.06896	0.894
1423027_at	Foxl1	forkhead box L1	14241	8	+	123651584	123654544	3.2	4.4	2.8	2	2.7	4.1	1.9	4.8	4.1	2.9	5.5	3.02	3.88333	1.28587	0.853
1436312_at	Ikzf1	IKAROS family zinc finger 1	22778	11	+	11586215	11672929	32.5	71.1	64.1	68.4	112.6	30.4	77	47.8	76.2	51.4	59.5	69.74	57.05	0.818038	0.89
1425041_at	Lhx3	LIM homeobox protein 3	16871	2	-	26055731	26062076	4.6	26.6	43.6	13.6	21	49.3	4.6	27.5	7.4	44.2	37.2	21.88	28.3667	1.29647	0.911
1427185_at	Mef2a	myocyte enhancer factor 2A	17258	7	-	74378716	74517744	1467.1	1676.3	1441.1	1247.7	1488.4	1701.9	1492.7	1373.8	1838.9	1779.5	1710	1464.12	1649.47	1.12659	0.63
1449566_at	Nkx2-5	NK2 homeobox 5	18091	17	-	26975609	26978510	36.4	43.9	37.6	25	41.5	19.7	32.8	36.7	14.2	59.9	35.5	36.88	33.1333	0.898409	0.921
1427420_at	Nkx6-2	NK6 homeobox 2	14912	7	-	146767118	146768696	10.1	16.4	8.4	16.2	19.2	6.5	18.9	6.1	3.2	17	11.7	14.06	10.5667	0.751541	0.887
1425759_at	Nobox	NOBOX oogenesis homeobox	18291	6	-	43253672	43259553	54	39.8	55	7.8	32.4	31.7	31.2	15	38.8	3.5	14.3	37.8	22.4167	0.593034	0.8
1422174_at	Pdx1	pancreatic and duodenal homeobox 1	18609	5	+	148081706	148086725	4.7	3.6	1.9	16.5	17.8	4.9	2.8	4.4	4	5.5	16.5	8.9	6.35	0.713483	0.921
1419716_a_at	Pou2f1	POU domain, class 2, transcription factor 1	18986	1	-	167805604	167932765	466.6	509.9	465.9	388.7	433.1	528	397	638.9	530.7	588.7	573.8	452.84	542.85	1.19877	0.746
1452844_at	Pou6f1	POU domain, class 6, transcription factor 1	19009	15	-	100405748	100416796	291	312.7	350.8	232.1	368.8	330.5	318.6	377.2	296.7	409.5	353.7	311.08	347.7	1.11772	0.844
1423500_a_at	Sox5	SRY (sex determining region Y)-box 5	20678	6	-	143781348	144158078	108.2	156.3	72.4	77.6	104.3	116.7	88.4	135.8	127.4	77.8	161.4	103.76	117.917	1.13644	0.924
1426469_a_at	Tbp	TATA box binding protein	21374	17	+	15636851	15654391	455.1	399.9	377.5	300.8	343.1	392.9	399.3	366.6	426.9	508.7	366.9	375.28	410.217	1.09309	0.808
Supplementary Table 2. Microarray data (genes enriched on OR enhancers)
Probe ID	Gene Symbol	Gene Title	Gene ID	Chromosome	Strand	Start	End	WT-OE#11	WT-OE#12	WT-OE#14	WT-OE#15	WT-OE#16	B-KO-OE#5	B-KO-OE#8	B-KO-OE#19	B-KO-OE#21	B-KO-OE#22	B-KO-OE#23	Wild-type Mean	Bcl11b KO Mean	KO/WT	FDR
Gene familes enriched on OR enhancer (Markenscoff-Papadimitriou et al., 2014)
1425927_a_at	Atf5	activating transcription factor 5	107503	7	-	52067625	52072028	3728.7	4270.7	4859.2	4041.6	3602.4	4131.5	3273.4	2622.9	3593.9	3341.4	3906.3	4100.52	3478.23	0.848242	0.764
1427310_at	Bptf	bromodomain PHD finger transcription factor	207165	11	-	106894394	106993236	853.3	864.2	1002.6	811.8	943.9	1247.8	1052.5	1027	823.2	1028.9	659.5	895.16	973.15	1.08712	0.904
1427311_at	Bptf	bromodomain PHD finger transcription factor	207165	11	-	106894394	106993236	76.5	95.1	36.2	34	43.4	43.6	23.3	25.3	85.5	47.8	66.7	57.04	48.7	0.853787	0.969
1439102_at	Bptf	bromodomain PHD finger transcription factor	207165	11	-	106894394	106993236	790.8	709.2	605.9	479.5	652.5	699.9	593.4	732.2	798.6	903.8	530.2	647.58	709.683	1.0959	0.894
1456615_a_at	Bptf	bromodomain PHD finger transcription factor	207165	11	-	106894394	106993236	2259.1	2286.7	1582.5	1654.6	2355	2779	1892.4	2573.7	2520	2580.8	2076.4	2027.58	2403.72	1.18551	0.779
1449582_at	Cdx1	caudal type homeobox 1	12590	18	-	61178516	61195853	1.9	2.9	5.3	1.1	5.3	1.5	12.2	5.7	12.8	3.5	1.7	3.3	6.23333	1.88889	0.829
1425261_at	Cebpg	CCAAT/enhancer binding protein (C/EBP), gamma	12611	7	-	35831440	35841585	325.7	439.7	337	213.5	310.9	309.9	240.7	156.9	310	266.7	262.8	325.36	257.833	0.792456	0.816
1425262_at	Cebpg	CCAAT/enhancer binding protein (C/EBP), gamma	12611	7	-	35831440	35841585	3136	3662.8	3453.7	3057.4	2882.7	4180.7	2963.3	3179.9	3457.1	2875.4	3251.6	3238.52	3318	1.02454	0.943
1451639_at	Cebpg	CCAAT/enhancer binding protein (C/EBP), gamma	12611	7	-	35831440	35841585	709.3	846.9	622.1	622.9	563.3	846.7	529.3	507.6	788.6	593.5	706.4	672.9	662.017	0.983826	0.963
1416301_a_at	Ebf1	early B cell factor 1	13591	11	+	44431635	44818674	2378.4	2773.8	2223.6	1773.1	1939.5	2721.6	2244.6	2414.3	2502.5	1981.1	2359.6	2217.68	2370.62	1.06896	0.894
1416302_at	Ebf1	early B cell factor 1	13591	11	+	44431635	44818674	1504.6	1709.9	1460.5	1209.9	1262.7	1673.8	1307.5	1103.3	1526.3	1304.9	1609.6	1429.52	1420.9	0.99397	0.929
1439789_at	Ebf1	early B cell factor 1	13591	11	-	45007258	45008093	1803.4	1950.4	1789.7	1550.2	1816.8	1991.2	1347.1	1770.9	1612.5	1489.6	1576.6	1782.1	1631.32	0.91539	0.788
1448293_at	Ebf1	early B cell factor 1	13591	11	+	44431635	44818674	920.1	1134.6	861.1	718.4	777.1	1049.4	796.8	850.7	1119.6	749.2	994.2	882.26	926.65	1.05031	0.909
1418494_at	Ebf2	early B cell factor 2	13592	14	+	67852128	68048604	4555.9	5263.7	4275.4	3733.3	3987	4702.3	3612.1	2697.5	4280.9	4105.1	3866	4363.06	3877.32	0.888669	0.878
1449101_at	Ebf2	early B cell factor 2	13592	14	+	67852128	68048604	411.5	574.8	398.6	265.5	271.7	355	310.2	206.7	399.1	357.1	498.2	384.42	354.383	0.921865	0.998
1449102_at	Ebf2	early B cell factor 2	13592	14	+	67852128	68048604	1328.3	1720.6	1191.5	878.9	964.8	1188.7	809.9	761.5	1262.8	1134.6	1127.3	1216.82	1047.47	0.860823	0.896
1428349_s_at	Ebf3	early B cell factor 3	13593	7	-	144385353	144506128	2000	3107.1	2493.1	1937	2013.6	2496.3	2029	2102.4	2288.2	2037.3	2123.8	2310.16	2179.5	0.943441	0.928
1452751_at	Ebf3	early B cell factor 3	13593	7	-	144385353	144506128	2619	3340.9	2418.8	2164.4	2186.7	3685.4	2187.7	2003.3	3183	2509.5	2089.8	2545.96	2609.78	1.02507	0.925
1460666_a_at	Ebf3	early B cell factor 3	13593	7	-	144385353	144506128	1042	1841.3	1360.7	1028.4	1194.7	1104.8	1151.6	798.4	1119.4	1263.4	1622.9	1293.42	1176.75	0.909797	0.968
1421577_at	Evx2	even skipped homeotic gene 2 homolog	14029	2	-	74493672	74497476	19.9	20.7	25.7	9.8	5.4	66.8	45.4	35.8	33.7	29.3	33.2	16.3	40.7	2.49693	0.567
1420373_at	Foxj2	forkhead box J2	60611	6	+	122770201	122795382	4.2	9.2	5.8	24.9	31.6	34.1	9.8	24.4	7.3	13.1	8.8	15.14	16.25	1.07332	0.991
1420374_at	Foxj2	forkhead box J2	60611	6	+	122770201	122795382	287.2	321.1	249.8	250.6	242.1	272.2	381.5	234.7	268	265.7	282.3	270.16	284.067	1.05148	0.86
1418317_at	Lhx2	LIM homeobox protein 2	16870	2	+	38206827	38225248	2061.2	2622.8	2189.8	1850.7	1975.2	2735.2	2290.7	2091	2877.8	2530	3210.3	2139.94	2622.5	1.2255	0.599
1425759_at	Nobox	NOBOX oogenesis homeobox	18291	6	-	43253672	43259553	54	39.8	55	7.8	32.4	31.7	31.2	15	38.8	3.5	14.3	37.8	22.4167	0.593034	0.8
1422173_at	Pdx1	pancreatic and duodenal homeobox 1	18609	5	+	148081706	148086725	5.6	3	2.2	1.3	2	3.7	3.8	1.5	2.6	4.3	3	2.82	3.15	1.11702	0.875
1422174_at	Pdx1	pancreatic and duodenal homeobox 1	18609	5	+	148081706	148086725	4.7	3.6	1.9	16.5	17.8	4.9	2.8	4.4	4	5.5	16.5	8.9	6.35	0.713483	0.921
1419716_a_at	Pou2f1	POU domain, class 2, transcription factor 1	18986	1	-	167805604	167932765	466.6	509.9	465.9	388.7	433.1	528	397	638.9	530.7	588.7	573.8	452.84	542.85	1.19877	0.746
1427695_a_at	Pou2f1	POU domain, class 2, transcription factor 1	18986	1	-	167805604	167932765	159.9	146.5	154.4	110	134.7	171	125.8	155.4	127.5	217.9	206.3	141.1	167.317	1.1858	0.797
1435555_at	Pou2f1	POU domain, class 2, transcription factor 1	18986	1	-	165865153	165866979	341.3	420.3	273.8	227.3	320.9	333.6	242.4	285.7	419	506	351.7	316.72	356.4	1.12528	0.846
1420715_a_at	Pparg	peroxisome proliferator activated receptor gamma	19016	6	+	115311238	115440419	51.5	65.4	45.1	57.7	36.6	21.7	44.5	31.9	43.3	27.4	19.5	51.26	31.3833	0.612238	0.618
1450578_at	Sry	sex determining region of Chr Y	21674	Y	-	1918380	1919568	8.5	1.9	2.1	2.5	0.8	7.3	2.8	0.7	1.3	1.1	0.6	3.16	2.3	0.727848	0.96
1450579_x_at	Sry	sex determining region of Chr Y	21674	Y	-	1918380	1919568	11.3	23.3	36.2	13.5	28.1	28.8	19.5	20.9	13.3	22.5	15.7	22.48	20.1167	0.89487	0.928
