# Supplementary material for: Bcl11b controls odorant receptor class choice in mice
Source: Commun Biol. 2019 Aug 7;2:296. doi: 10.1038/s42003-019-0536-x (PMC6685970; doi:10.1038/s42003-019-0536-x)
Supplement: Supplementary file 5 — Supplementary Data 3 [file 42003_2019_536_MOESM5_ESM.xlsx]

## Sheet: Sheet1
Supplementary Data 3. RNAseq FPKMs of OR genes
Gene name	Gene ID	Chromosome	Start	End	FPKM in control#5	FPKM in overexpression#2
Olfr1416	ENSMUSG00000067064	1	92479680	92480619	0.222685	0
Olfr1415	ENSMUSG00000057464	1	92490817	92491753	0.114068	0
Olfr1414	ENSMUSG00000042849	1	92511047	92518515	1.18052	0.092208
Olfr1413	ENSMUSG00000058904	1	92573124	92574206	0.622796	0.454729
Olfr1412	ENSMUSG00000046300	1	92588206	92589297	0.179924	0.0916158
Olfr1411	ENSMUSG00000062497	1	92596494	92597492	1.04667	0
Olfr1410	ENSMUSG00000063583	1	92607838	92608847	0.218347	0
Olfr12	ENSMUSG00000061616	1	92619880	92620936	0.752068	0
Olfr16	ENSMUSG00000037924	1	172956767	172957817	1.59216	2.63764
Olfr1408	ENSMUSG00000062527	1	173130199	173131236	2.28486	3.41267
Olfr1407-ps1	ENSMUSG00000066680	1	173149170	173150345	0	0
Olfr1406	ENSMUSG00000058981	1	173183441	173184504	1.91215	1.65872
Olfr218	ENSMUSG00000046643	1	173203357	173204299	0.426982	1.31203
Olfr1404	ENSMUSG00000049456	1	173215606	173216640	1.45498	1.68698
Olfr418-ps1	ENSMUSG00000049605	1	173270146	173271137	0.853404	0.967762
Olfr433	ENSMUSG00000045381	1	174041932	174042936	0.793335	0.905839
Olfr432	ENSMUSG00000047048	1	174050374	174051313	0.984492	0.11103
Olfr430	ENSMUSG00000050134	1	174069299	174070253	1.10876	1.01817
Olfr429	ENSMUSG00000049528	1	174084330	174089980	0.896311	1.50333
Olfr427	ENSMUSG00000059371	1	174099459	174100407	0.86377	0.109863
Olfr231	ENSMUSG00000046486	1	174117090	174118014	1.58631	1.0403
Olfr424	ENSMUSG00000051528	1	174136745	174137693	1.15762	1.07235
Olfr421-ps1	ENSMUSG00000091950	1	174151480	174152530	0.758708	0.291758
Olfr420	ENSMUSG00000055033	1	174158721	174159767	1.99554	1.92518
Olfr419	ENSMUSG00000050788	1	174249888	174250976	2.22565	2.73042
Olfr417	ENSMUSG00000066672	1	174368918	174369848	0.689344	1.01363
Olfr248	ENSMUSG00000059503	1	174391045	174392055	0.175813	0.542595
Olfr414	ENSMUSG00000051509	1	174424125	174431552	1.78969	0.701801
Olfr220	ENSMUSG00000066671	1	174442158	174449602	4.43602	1.52384
Olfr334-ps1	ENSMUSG00000083034	2	36285027	36285933	0	0
Olfr335-ps	ENSMUSG00000051052	2	36301540	36302479	0	0
Olfr336-ps1	ENSMUSG00000082583	2	36323324	36324263	0	0
Olfr337-ps1	ENSMUSG00000080936	2	36336627	36337080	0.613418	0.311698
Olfr338	ENSMUSG00000068950	2	36376777	36377698	0.362059	0.244357
Olfr339	ENSMUSG00000094464	2	36421399	36422329	0.924102	0.703963
Olfr340	ENSMUSG00000094266	2	36452586	36453525	0.232865	0.119086
Olfr341	ENSMUSG00000075387	2	36479186	36480128	0.449784	0.686143
Olfr342	ENSMUSG00000061305	2	36527413	36528352	0.71077	0.723612
Olfr343-ps1	ENSMUSG00000080960	2	36539196	36539499	0	0
Olfr344	ENSMUSG00000096822	2	36568599	36569529	1.30303	1.32845
Olfr345	ENSMUSG00000059251	2	36640040	36640976	0.115152	0.234091
Olfr346	ENSMUSG00000094764	2	36688003	36688933	1.53751	0.963602
Olfr347	ENSMUSG00000057351	2	36734322	36735261	0.113995	0.115945
Olfr348	ENSMUSG00000049315	2	36784275	36787468	0.968525	1.25804
Olfr50	ENSMUSG00000094949	2	36793237	36794176	1.43263	1.95279
Olfr3	ENSMUSG00000075384	2	36812148	36813090	0.796891	1.03925
Olfr349-ps1	ENSMUSG00000084078	2	36844517	36845099	0	0
Olfr350	ENSMUSG00000050015	2	36850047	36850986	0.668091	0.681064
Olfr351	ENSMUSG00000075383	2	36859413	36860346	0.332426	0.22691
Olfr352	ENSMUSG00000053146	2	36869567	36870515	0.327716	0.22354
Olfr353	ENSMUSG00000075382	2	36889910	36890846	0.11163	0.571058
Olfr354	ENSMUSG00000055088	2	36906947	36907901	0.114518	0.116382
Olfr355	ENSMUSG00000075380	2	36927179	36928112	0.242788	0.742498
Olfr356	ENSMUSG00000070943	2	36937120	36938068	0.212968	0.109315
Olfr357	ENSMUSG00000055838	2	36996811	36997738	0.484094	0
Olfr358	ENSMUSG00000075379	2	37004619	37005612	0.62776	0.212672
Olfr359-ps1	ENSMUSG00000081737	2	37019258	37020202	0	0
Olfr360	ENSMUSG00000083361	2	37065745	37069260	0.683763	1.12693
Olfr361	ENSMUSG00000075378	2	37084777	37085746	0.658776	0.668286
Olfr362	ENSMUSG00000075377	2	37104694	37105648	0.205464	0.104763
Olfr363-ps	ENSMUSG00000068948	2	37106256	37106510	0	0
Olfr364-ps1	ENSMUSG00000078198	2	37146213	37147137	1.13926	0.467224
Olfr365	ENSMUSG00000059429	2	37201242	37202181	0.338548	0.231222
Olfr366	ENSMUSG00000068947	2	37219490	37220420	0.116197	0
Olfr367-ps	ENSMUSG00000049094	2	37266965	37271387	0.120887	0.256004
Olfr368	ENSMUSG00000049018	2	37331748	37332732	1.64503	1.77937
Olfr987	ENSMUSG00000075223	2	85330896	85339295	0.999584	1.23728
Olfr988	ENSMUSG00000075222	2	85352924	85363058	0.569383	0.425873
Olfr990-ps1	ENSMUSG00000082712	2	85388139	85389035	0	0.269391
Olfr992	ENSMUSG00000075221	2	85399601	85400531	0.393171	0.665479
Olfr993	ENSMUSG00000075220	2	85413932	85414877	0.10952	0.112114
Olfr994	ENSMUSG00000075219	2	85429882	85430827	1.33804	1.48526
Olfr995	ENSMUSG00000075218	2	85438124	85439237	0.262706	0.269222
Olfr996	ENSMUSG00000100631	2	85579240	85580185	0	0.215002
Olfr997-ps1	ENSMUSG00000081047	2	85585103	85586025	0.324231	0.110888
Olfr998	ENSMUSG00000101976	2	85590541	85591486	0.45855	0.584014
Olfr999-ps1	ENSMUSG00000081955	2	85601787	85602718	0	0
Olfr1000	ENSMUSG00000075215	2	85607963	85608908	0.728222	0.531427
Olfr1001-ps1	ENSMUSG00000081328	2	85633430	85634375	0.326732	0.333635
Olfr1002	ENSMUSG00000075214	2	85647362	85648319	0.838083	0.734443
Olfr1003-ps1	ENSMUSG00000082577	2	85653328	85654053	0	0
Olfr1004-ps1	ENSMUSG00000083358	2	85656262	85656716	0	0
Olfr154	ENSMUSG00000075212	2	85663475	85664432	0.831795	0.728789
Olfr1006	ENSMUSG00000075211	2	85674210	85678741	2.92879	3.57379
Olfr1008	ENSMUSG00000050603	2	85689430	85690372	0.68982	0.820266
Olfr1009	ENSMUSG00000043226	2	85721406	85722351	0.994135	0.561831
Olfr1010	ENSMUSG00000100909	2	85753366	85754306	2.71047	0.841183
Olfr1012	ENSMUSG00000075210	2	85759438	85760374	2.85872	3.16587
Olfr1013	ENSMUSG00000053287	2	85769802	85770720	0.907606	1.508
Olfr1014	ENSMUSG00000059379	2	85776585	85777503	1.25277	1.27616
Olfr1015	ENSMUSG00000033850	2	85785512	85786451	2.89166	2.93436
Olfr1016	ENSMUSG00000075209	2	85799338	85800268	1.91518	4.13621
Olfr1017-ps1	ENSMUSG00000081057	2	85808297	85808984	0	0
Olfr1018	ENSMUSG00000043892	2	85822972	85823908	2.67233	1.76677
Olfr1019	ENSMUSG00000075208	2	85840856	85841789	0.746612	1.01686
Olfr1020	ENSMUSG00000046975	2	85849453	85850407	1.33571	1.02359
Olfr1021-ps1	ENSMUSG00000082754	2	85863412	85864361	0.604908	0.861964
Olfr1022	ENSMUSG00000057761	2	85868593	85869541	0.914194	0.23443
Olfr1023	ENSMUSG00000050128	2	85886801	85887737	0.344107	0.352544
Olfr1024	ENSMUSG00000075206	2	85904068	85905052	0.685757	0.300058
Olfr1025-ps1	ENSMUSG00000058884	2	85917926	85918865	1.83203	3.34331
Olfr1026	ENSMUSG00000042863	2	85923269	85924193	1.75668	1.34567
Olfr1027-ps1	ENSMUSG00000082892	2	85932144	85933486	0	0
Olfr1028	ENSMUSG00000057207	2	85951064	85952039	0.442695	0.340064
Olfr1029	ENSMUSG00000059873	2	85975244	85976219	0	0
Olfr1030	ENSMUSG00000044923	2	85983841	85984798	1.13825	1.2699
Olfr1031	ENSMUSG00000043267	2	85991818	85992829	0.857921	1.568
Olfr1032	ENSMUSG00000042796	2	86007777	86008710	2.69433	2.03698
Olfr1033	ENSMUSG00000045392	2	86041316	86042249	1.1624	1.54928
Olfr1034	ENSMUSG00000102091	2	86046483	86047416	1.56892	1.30014
Olfr1035-ps1	ENSMUSG00000083418	2	86056039	86056964	0.354103	0.120598
Olfr1036	ENSMUSG00000099820	2	86074741	86075674	2.00565	2.14146
Olfr1037	ENSMUSG00000075205	2	86084809	86085775	1.40916	0.554407
Olfr1038-ps	ENSMUSG00000050577	2	86121924	86122879	3.86649	3.50778
Olfr1039	ENSMUSG00000075204	2	86130701	86131661	0.32397	0.666662
Olfr1040	ENSMUSG00000075203	2	86145790	86146732	0.223952	0.576008
Olfr1042	ENSMUSG00000075202	2	86159426	86160368	1.48214	0.868396
Olfr1043	ENSMUSG00000075201	2	86162002	86162947	1.69214	1.61668
Olfr1044	ENSMUSG00000075200	2	86170870	86171815	0.503617	1.66666
Olfr52	ENSMUSG00000075199	2	86181149	86182109	1.58879	0.623177
Olfr1045	ENSMUSG00000075198	2	86197802	86198750	0.111131	1.13875
Olfr1046	ENSMUSG00000075197	2	86216757	86217708	1.33823	1.9476
Olfr1047	ENSMUSG00000075196	2	86228009	86228969	0	0.357638
Olfr1048	ENSMUSG00000075195	2	86235870	86236833	1.32365	0.451531
Olfr1049	ENSMUSG00000075194	2	86254764	86255691	0.248953	0.126733
Olfr1050-ps1	ENSMUSG00000083969	2	86267878	86268825	0.11334	0.116121
Olfr1051	ENSMUSG00000075193	2	86275558	86276485	0.242794	0.493747
Olfr1052	ENSMUSG00000047149	2	86297817	86298756	0.364397	1.60674
Olfr1053	ENSMUSG00000075192	2	86314342	86315284	0.229962	0
Olfr1054	ENSMUSG00000075190	2	86332415	86333354	1.63296	0.827322
Olfr1055	ENSMUSG00000075189	2	86346723	86347764	1.41487	1.18701
Olfr1056	ENSMUSG00000075188	2	86355438	86356380	1.0627	1.32349
Olfr1057	ENSMUSG00000075187	2	86374462	86375410	0.853775	0.550561
Olfr1058	ENSMUSG00000075186	2	86385465	86386416	0.405221	1.51246
Olfr1061	ENSMUSG00000075185	2	86413108	86414050	0.526498	0.134461
Olfr1062	ENSMUSG00000090059	2	86422726	86423674	0.322297	0.11086
Olfr1063-ps1	ENSMUSG00000084117	2	86434310	86435252	0.639608	0
Olfr1065	ENSMUSG00000075182	2	86445038	86445980	1.97669	1.61579
Olfr1066	ENSMUSG00000075181	2	86455327	86456269	0.128423	1.05171
Olfr1069-ps1	ENSMUSG00000080752	2	86463796	86465075	0	0
Olfr228	ENSMUSG00000075180	2	86482798	86483767	1.25986	1.92652
Olfr1073-ps1	ENSMUSG00000082547	2	86487917	86488805	0	0
Olfr1076	ENSMUSG00000060742	2	86508460	86509402	0.895606	0.784526
Olfr1077-ps1	ENSMUSG00000081027	2	86525233	86526175	0.359878	1.22721
Olfr1078-ps1	ENSMUSG00000080924	2	86528890	86530427	0	0
Olfr1079	ENSMUSG00000075179	2	86537965	86542480	1.64873	1.40744
Olfr1080	ENSMUSG00000075178	2	86553180	86554122	0.492873	0.628124
Olfr1081-ps1	ENSMUSG00000080986	2	86567119	86568064	0	0
Olfr1082	ENSMUSG00000079239	2	86593884	86594826	0.122407	0.124761
Olfr1083-ps	ENSMUSG00000068824	2	86606626	86607569	0.383841	1.3007
Olfr1084	ENSMUSG00000075177	2	86638764	86639706	0.890225	0.389208
Olfr1085	ENSMUSG00000075176	2	86657514	86658456	0.912218	0.927993
Olfr1086	ENSMUSG00000075175	2	86676398	86677331	0.593875	0.364272
Olfr1087	ENSMUSG00000075174	2	86690031	86690973	1.46764	0.747783
Olfr1089	ENSMUSG00000075173	2	86732674	86733610	0.757181	0.905203
Olfr1090	ENSMUSG00000075172	2	86753794	86754736	0.751794	1.78484
Olfr1093	ENSMUSG00000047969	2	86785731	86786700	0.308761	0
Olfr141	ENSMUSG00000078420	2	86806020	86806997	0.961975	0.0124958
Olfr1094	ENSMUSG00000044213	2	86828753	86829746	0.859346	0.328007
Olfr1095	ENSMUSG00000075171	2	86850769	86851696	0.12468	0.25351
Olfr1096-ps1	ENSMUSG00000084016	2	86872773	86874802	0.117576	0.602498
Olfr1097	ENSMUSG00000075170	2	86890225	86892163	0.095264	0.972491
Olfr1098	ENSMUSG00000075169	2	86922582	86924498	0.520363	0.403464
Olfr1099	ENSMUSG00000075168	2	86958517	86959456	0.392292	1.19414
Olfr1100	ENSMUSG00000070875	2	86977828	86978794	0.598455	0.612145
Olfr1101	ENSMUSG00000075167	2	86988241	86989174	0.355008	0.481248
Olfr1102	ENSMUSG00000049843	2	87001970	87002945	1.46144	0.639286
Olfr1103-ps1	ENSMUSG00000083147	2	87009937	87010875	0	0.138518
Olfr1104	ENSMUSG00000075166	2	87021609	87022542	2.18192	1.72264
Olfr1105	ENSMUSG00000075165	2	87033280	87034219	0.802802	0.815741
Olfr1106	ENSMUSG00000075164	2	87048295	87049234	0.686219	0.696202
Olfr1107	ENSMUSG00000075163	2	87071193	87072132	0.346819	0.236736
Olfr1109	ENSMUSG00000075161	2	87092456	87093395	1.06593	0.486482
Olfr259	ENSMUSG00000075160	2	87107446	87108385	0.715622	0.366812
Olfr1110	ENSMUSG00000075159	2	87135380	87140222	2.27314	2.40986
Olfr1111	ENSMUSG00000075158	2	87149720	87150659	0.774774	0.392267
Olfr1112	ENSMUSG00000044487	2	87191688	87192645	1.48858	1.1369
Olfr1113	ENSMUSG00000070857	2	87212893	87213874	0.31746	0.654549
Olfr1115	ENSMUSG00000070856	2	87251938	87252919	0.109777	0.674538
Olfr1116-ps	ENSMUSG00000070855	2	87268845	87269769	0.244823	0.247704
Olfr1117-ps1	ENSMUSG00000083706	2	87284351	87285272	0.241608	0.245008
Olfr1118	ENSMUSG00000089732	2	87308790	87309714	0.36804	0.124298
Olfr1120	ENSMUSG00000070853	2	87357445	87358390	0.996831	0.453656
Olfr1121	ENSMUSG00000070852	2	87371533	87372478	0.640923	0.435838
Olfr1122	ENSMUSG00000047594	2	87387706	87388687	2.28782	2.44868
Olfr1123	ENSMUSG00000043274	2	87418049	87419021	1.48488	1.40978
Olfr1124	ENSMUSG00000050772	2	87434488	87435445	0.749234	0.547492
Olfr1126	ENSMUSG00000058194	2	87457166	87458111	0.227806	0.232123
Olfr1127-ps1	ENSMUSG00000083267	2	87523511	87524367	0	0
Olfr153	ENSMUSG00000061520	2	87532034	87532958	1.06361	0.217889
Olfr1128	ENSMUSG00000075156	2	87544606	87545542	0	0
Olfr1129	ENSMUSG00000062272	2	87575085	87576030	0.574585	0.349474
Olfr1130	ENSMUSG00000059205	2	87607389	87608334	0.911558	0.115466
Olfr1131	ENSMUSG00000068819	2	87628464	87629394	0.965763	0.109835
Olfr1132	ENSMUSG00000068818	2	87634818	87635745	0.700067	0.102051
Olfr1133	ENSMUSG00000075155	2	87645179	87646121	0.966993	1.23301
Olfr1134	ENSMUSG00000075154	2	87655924	87658457	0.00132125	8.12418e-06
Olfr1135	ENSMUSG00000075153	2	87671432	87672365	0.561568	0.34448
Olfr1136	ENSMUSG00000075151	2	87692947	87693880	0.63247	0.514364
Olfr1137	ENSMUSG00000075150	2	87710971	87711904	0.325929	0.221296
Olfr1138	ENSMUSG00000075149	2	87737386	87738322	0.579063	1.17948
Olfr1140	ENSMUSG00000068817	2	87746197	87747133	4.0508	2.91075
Olfr1141	ENSMUSG00000075148	2	87753055	87753991	0.636669	0.129653
Olfr152	ENSMUSG00000068816	2	87782535	87783486	1.07288	0.984942
Olfr1143	ENSMUSG00000068815	2	87802390	87803335	1.50529	1.76123
Olfr1144-ps1	ENSMUSG00000082227	2	87808363	87808676	0	0
Olfr1145	ENSMUSG00000068814	2	87809821	87810799	0.519855	0.531506
Olfr1146-ps1	ENSMUSG00000083185	2	87816530	87817452	0.215556	0.330913
Olfr1147-ps1	ENSMUSG00000081908	2	87822609	87823546	0	0
Olfr1148	ENSMUSG00000061875	2	87833040	87833985	0.20597	0.421154
Olfr1149-ps1	ENSMUSG00000082982	2	87839978	87840423	0	0
Olfr1150-ps1	ENSMUSG00000081234	2	87846272	87847209	0.105911	0.217168
Olfr1151	ENSMUSG00000047039	2	87857176	87858103	0.473849	0.602477
Olfr1152	ENSMUSG00000045225	2	87867992	87868925	1.8764	1.23857
Olfr1153	ENSMUSG00000048197	2	87896176	87897133	1.3272	1.4564
Olfr1154	ENSMUSG00000075146	2	87902741	87903674	0.729686	0.620042
Olfr1155	ENSMUSG00000075145	2	87942681	87943626	1.27541	1.42339
Olfr1156	ENSMUSG00000075144	2	87949259	87950231	1.09635	0.868581
Olfr1157	ENSMUSG00000075143	2	87961951	87962890	1.24383	0.580943
Olfr74	ENSMUSG00000075142	2	87973706	87974663	0.50314	0.513391
Olfr1158	ENSMUSG00000062793	2	87990112	87991054	0	0.579447
Olfr1159-ps1	ENSMUSG00000081345	2	87998296	87999188	0.116597	0
Olfr1160	ENSMUSG00000075141	2	88005816	88006776	0.77413	0.564949
Olfr1161	ENSMUSG00000045150	2	88024723	88025689	0.501113	0.383403
Olfr73	ENSMUSG00000075140	2	88034195	88037686	2.83696	1.85455
Olfr1162	ENSMUSG00000075139	2	88049677	88051112	1.48813	2.61075
Olfr1163	ENSMUSG00000075137	2	88070429	88071380	0.363868	0
Olfr1164	ENSMUSG00000075136	2	88092953	88093934	1.3572	1.07666
Olfr1165-ps	ENSMUSG00000046590	2	88101035	88101985	0.413951	0.212449
Olfr1166	ENSMUSG00000101078	2	88124032	88124983	0.681807	0.699825
Olfr1167	ENSMUSG00000100899	2	88149066	88150017	0	0.584807
Olfr1168	ENSMUSG00000061342	2	88184878	88185817	1.31205	1.79768
Olfr1169-ps1	ENSMUSG00000084405	2	88197463	88197679	0	0
Olfr1170	ENSMUSG00000075133	2	88224079	88225030	0.791364	0.232674
Olfr1171-ps1	ENSMUSG00000082010	2	88252958	88258673	0	0.292429
Olfr1172-ps1	ENSMUSG00000082237	2	88264160	88264364	0	0
Olfr1173	ENSMUSG00000075132	2	88274108	88275047	1.8872	1.02378
Olfr1174-ps	ENSMUSG00000080713	2	88310831	88311770	1.68872	0.231062
Olfr1175-ps	ENSMUSG00000083855	2	88322740	88323679	0.442028	0.339503
Olfr1176	ENSMUSG00000050023	2	88339566	88340514	3.64866	1.80638
Olfr1177-ps	ENSMUSG00000075128	2	88343791	88344727	1.60128	1.51517
Olfr1178	ENSMUSG00000056995	2	88391248	88392220	2.57379	0.805602
Olfr1179	ENSMUSG00000075127	2	88402008	88402932	0.848427	0.370215
Olfr1180	ENSMUSG00000075126	2	88411726	88412656	0.976646	0.123783
Olfr1181	ENSMUSG00000075125	2	88423087	88424023	0.33573	0
Olfr1182	ENSMUSG00000075124	2	88446018	88449121	0.0856914	0.0516514
Olfr1183	ENSMUSG00000049372	2	88461341	88462253	2.32149	0.473913
Olfr1184	ENSMUSG00000051424	2	88486733	88487669	0.786906	1.03898
Olfr1185-ps1	ENSMUSG00000082882	2	88499086	88499998	0	0
Olfr1186	ENSMUSG00000057735	2	88525584	88526496	0	0.113328
Olfr1187-ps1	ENSMUSG00000068810	2	88540123	88540510	0	0
Olfr1188	ENSMUSG00000068809	2	88559470	88560409	0.546983	0.783202
Olfr1189	ENSMUSG00000068808	2	88591805	88592726	0.938758	0.855113
Olfr475-ps1	ENSMUSG00000082885	2	88623304	88624236	0	0
Olfr1191-ps1	ENSMUSG00000081948	2	88642747	88643703	0.382874	0.29425
Olfr1192-ps1	ENSMUSG00000081836	2	88648693	88653083	0.331105	0.122973
Olfr1193	ENSMUSG00000060827	2	88677856	88678813	1.37385	0.605231
Olfr1195	ENSMUSG00000075121	2	88682803	88683730	1.05302	0.753465
Olfr1196	ENSMUSG00000075120	2	88700382	88701327	0.623187	0.53325
Olfr1197	ENSMUSG00000075119	2	88728652	88729597	0.624851	0.106806
Olfr1198	ENSMUSG00000075117	2	88745959	88746886	0.449825	0.114427
Olfr1199	ENSMUSG00000089892	2	88755740	88760461	0.353633	0.230195
Olfr1200	ENSMUSG00000075115	2	88767302	88768313	0.188496	0.0966644
Olfr1201	ENSMUSG00000059023	2	88794383	88795307	0.358386	0
Olfr1202	ENSMUSG00000064084	2	88817172	88818102	0.319238	0.218481
Olfr1205	ENSMUSG00000057447	2	88831118	88832042	0.348719	0.119085
Olfr1204	ENSMUSG00000061798	2	88851951	88852881	0.108953	0.111484
Olfr1206	ENSMUSG00000062757	2	88864606	88865530	0.938616	0.120135
Olfr1208	ENSMUSG00000075114	2	88896668	88897595	1.85859	0.737507
Olfr1209	ENSMUSG00000075113	2	88909458	88910391	1.5606	3.84532
Olfr1211	ENSMUSG00000075112	2	88929377	88930313	1.56793	0.457037
Olfr1212	ENSMUSG00000048226	2	88958467	88959403	0.337059	0.114902
Olfr1213	ENSMUSG00000089751	2	88972953	88980257	0	3.29735e-05
Olfr1214	ENSMUSG00000075110	2	88987264	88988200	1.32672	1.47427
Olfr1215	ENSMUSG00000100016	2	89001347	89002286	0.347866	0.589938
Olfr1216	ENSMUSG00000075107	2	89013126	89014062	2.53348	2.5777
Olfr1217	ENSMUSG00000101391	2	89023086	89024001	0.346256	0.705545
Olfr1218	ENSMUSG00000075105	2	89054488	89055424	0.373408	0.126151
Olfr1219	ENSMUSG00000075104	2	89074153	89075089	0.358337	0.486982
Olfr1220	ENSMUSG00000101480	2	89096989	89097925	2.46283	0.476132
Olfr1221	ENSMUSG00000075102	2	89111574	89117283	0.727143	1.35709
Olfr1222	ENSMUSG00000075101	2	89124793	89125731	2.41615	1.2228
Olfr1223	ENSMUSG00000075100	2	89144085	89145021	0.245872	0.375157
Olfr1224-ps1	ENSMUSG00000075099	2	89156237	89157173	1.00493	0.892939
Olfr1225	ENSMUSG00000101918	2	89170274	89171210	0.467322	1.31605
Olfr1226	ENSMUSG00000075097	2	89193099	89194032	2.32414	0.831247
Olfr1228	ENSMUSG00000099486	2	89248720	89249692	2.08921	0.855427
Olfr1229	ENSMUSG00000075095	2	89282138	89287954	1.07228	0.274892
Olfr1230	ENSMUSG00000075094	2	89296350	89297268	0.608526	0.83378
Olfr1231	ENSMUSG00000075093	2	89302648	89303590	0.81947	0.838561
Olfr1232	ENSMUSG00000075092	2	89325242	89326178	0.208592	0.426572
Olfr1233	ENSMUSG00000075091	2	89339382	89340300	0.41413	0.529912
Olfr1234	ENSMUSG00000075090	2	89362482	89364865	0.718127	0.601731
Olfr1235-ps1	ENSMUSG00000084295	2	89384896	89390234	0	0
Olfr1238	ENSMUSG00000075089	2	89406129	89407077	0.828812	1.37759
Olfr1239	ENSMUSG00000075088	2	89417493	89418411	0.207679	0.531609
Olfr1240	ENSMUSG00000099909	2	89439332	89440277	0.639982	0.544594
Olfr1241	ENSMUSG00000075086	2	89482188	89483133	0.757001	0.442327
Olfr1242	ENSMUSG00000075085	2	89493293	89498213	1.77095	0.871941
Olfr1243	ENSMUSG00000075084	2	89527490	89531095	2.5688	0.943462
Olfr1245	ENSMUSG00000100601	2	89574800	89575724	0.237595	0.363711
Olfr1246	ENSMUSG00000100828	2	89590168	89591113	1.18054	1.5344
Olfr1247	ENSMUSG00000075081	2	89609155	89614022	2.24836	3.08104
Olfr1248	ENSMUSG00000099356	2	89617266	89618190	0	0
Olfr1249	ENSMUSG00000075079	2	89629939	89630896	0.652518	1.33484
Olfr1250	ENSMUSG00000075078	2	89656394	89661216	0.405684	0.428278
Olfr1251	ENSMUSG00000100323	2	89666927	89667884	1.18763	1.87773
Olfr1252	ENSMUSG00000100224	2	89721164	89722109	0.738378	1.18783
Olfr1253	ENSMUSG00000075075	2	89751869	89752826	1.7363	1.21724
Olfr1254	ENSMUSG00000075074	2	89788405	89793170	0.910034	1.15512
Olfr1255	ENSMUSG00000045148	2	89816327	89817260	0.704384	0.518866
Olfr1256	ENSMUSG00000075073	2	89835022	89841133	0.749582	0.329899
Olfr48	ENSMUSG00000075072	2	89844065	89844971	1.8022	1.15449
Olfr1257	ENSMUSG00000049057	2	89878443	89881809	1.22416	0.240877
Olfr1258	ENSMUSG00000049149	2	89927318	89930746	1.65756	2.17274
Olfr1259	ENSMUSG00000068806	2	89943183	89944113	0.524755	1.2972
Olfr1260	ENSMUSG00000042894	2	89974708	89978712	5.01187	1.4061
Olfr1261	ENSMUSG00000061295	2	89991237	89994315	1.1419	0.49786
Olfr1262	ENSMUSG00000051313	2	90000144	90003322	2.78287	0.690692
Olfr1263	ENSMUSG00000059112	2	90014931	90015852	1.12205	0
Olfr1264	ENSMUSG00000075069	2	90021137	90022064	4.41095	1.39177
Olfr1265	ENSMUSG00000059910	2	90036920	90037850	0.680898	0
Olfr140	ENSMUSG00000075068	2	90051413	90063594	2.08727	1.47676
Olfr1267-ps1	ENSMUSG00000084336	2	90085529	90086459	0	0
Olfr1268-ps1	ENSMUSG00000082574	2	90110467	90111391	0.661391	0.563545
Olfr1269	ENSMUSG00000075067	2	90118666	90119596	0.216552	0.442935
Olfr32	ENSMUSG00000075066	2	90138210	90139137	5.79373	7.40403
Olfr1270	ENSMUSG00000075065	2	90149089	90150004	1.52493	1.08193
Olfr1506	ENSMUSG00000075064	2	90221566	90224471	0	0
Olfr142	ENSMUSG00000075063	2	90252068	90252986	1.95085	1.05864
Olfr1271	ENSMUSG00000075062	2	90265510	90266428	0.915023	0.821343
Olfr1272	ENSMUSG00000075061	2	90281646	90282573	0	0.343882
Olfr1273-ps	ENSMUSG00000080809	2	90295934	90296859	0.319717	0.328446
Olfr1274-ps	ENSMUSG00000082980	2	90400662	90401592	1.12361	1.25442
Olfr1275	ENSMUSG00000074966	2	111230852	111231791	0.231052	0
Olfr1276	ENSMUSG00000063844	2	111257116	111258055	0.109863	0
Olfr1277	ENSMUSG00000074965	2	111269453	111270365	0.875486	0.22425
Olfr1278	ENSMUSG00000068647	2	111292269	111293211	0.44657	0
Olfr1279	ENSMUSG00000068646	2	111306200	111307142	0.28235	0
Olfr1280	ENSMUSG00000101946	2	111315480	111316398	0.526737	0
Olfr1281	ENSMUSG00000095156	2	111328420	111329338	1.2053	0.112423
Olfr1282	ENSMUSG00000096554	2	111335158	111336076	0	0
Olfr1283	ENSMUSG00000099887	2	111368633	111369551	0	0.106092
Olfr1284	ENSMUSG00000050781	2	111379001	111379937	0.0982174	0.100705
Olfr1285	ENSMUSG00000062280	2	111408375	111409331	0.105499	0.324373
Olfr1286	ENSMUSG00000096703	2	111420031	111420949	0.326894	0.222838
Olfr1287	ENSMUSG00000095586	2	111449141	111450059	0.216894	0.222585
Olfr1288	ENSMUSG00000044039	2	111478785	111479724	0.756113	1.002
Olfr1289	ENSMUSG00000061195	2	111483431	111484328	0.128482	0.523245
Olfr1290	ENSMUSG00000095809	2	111489217	111490156	0.653363	0.776423
Olfr1291-ps1	ENSMUSG00000084268	2	111499295	111500234	0.929917	0.82838
Olfr1292-ps1	ENSMUSG00000094074	2	111508572	111509511	0	0
Olfr1293-ps	ENSMUSG00000082883	2	111527303	111528242	0.123928	0.252101
Olfr1294	ENSMUSG00000102078	2	111537348	111538287	0.901493	0.688763
Olfr1295	ENSMUSG00000101322	2	111564503	111565442	1.13717	0.953384
Olfr1296-ps1	ENSMUSG00000096690	2	111593072	111594011	0	0
Olfr1297	ENSMUSG00000094858	2	111621133	111622072	1.93024	2.08213
Olfr1298	ENSMUSG00000096853	2	111645056	111645995	0.679997	0
Olfr1299	ENSMUSG00000074957	2	111664227	111665166	0.554128	0.563205
Olfr1300-ps1	ENSMUSG00000081035	2	111691519	111692453	1.05162	1.30934
Olfr1301	ENSMUSG00000057149	2	111754250	111755189	4.2909	2.35958
Olfr1302	ENSMUSG00000044560	2	111780312	111781260	0.739081	0.538782
Olfr1303	ENSMUSG00000093804	2	111813785	111814724	0.312234	0.319003
Olfr268-ps1	ENSMUSG00000083059	2	111844261	111851838	0.21107	0.215283
Olfr1305	ENSMUSG00000074955	2	111872914	111873853	0.484337	0.245648
Olfr1306	ENSMUSG00000096566	2	111911989	111912928	0.109801	0
Olfr1307	ENSMUSG00000094747	2	111944515	111945454	0.223259	0
Olfr1308	ENSMUSG00000074952	2	111960108	111961071	0.429551	0
Olfr1309	ENSMUSG00000074951	2	111983133	111984096	0.205203	0
Olfr1310	ENSMUSG00000100748	2	112008245	112009184	0.546167	0.111069
Olfr1311	ENSMUSG00000099763	2	112020913	112021852	0.201658	0
Olfr1312	ENSMUSG00000074947	2	112042076	112043030	1.33151	0.113342
Olfr1313	ENSMUSG00000074946	2	112071645	112072581	0.115277	0.118411
Olfr1314	ENSMUSG00000074945	2	112091760	112092699	1.17531	0.600875
Olfr1315-ps1	ENSMUSG00000082430	2	112110311	112111256	0.115013	0.117148
Olfr1316	ENSMUSG00000074943	2	112129870	112130815	0.578477	0.117812
Olfr1317	ENSMUSG00000050776	2	112141946	112142897	0.721605	0.421313
Olfr1318	ENSMUSG00000049758	2	112155952	112156915	0.104507	0.106735
Olfr1402	ENSMUSG00000051392	3	97410216	97411179	0.314687	0
Olfr266	ENSMUSG00000043529	3	106821555	106822582	0.687959	0.701903
Olfr70	ENSMUSG00000050215	4	43694999	43700807	0.422515	0.402944
Olfr71	ENSMUSG00000046450	4	43705627	43710231	1.22904	0.435721
Olfr269-ps1	ENSMUSG00000083417	4	43767475	43767777	0	0
Olfr159	ENSMUSG00000044801	4	43770049	43771009	0	0.191368
Olfr29-ps1	ENSMUSG00000081420	4	43781380	43782328	0.092766	0.0953331
Olfr156	ENSMUSG00000059448	4	43820402	43821359	0.561027	0.669646
Olfr157	ENSMUSG00000059101	4	43835531	43836488	0.286891	0.293145
Olfr155	ENSMUSG00000071000	4	43851564	43855463	1.05181	0.415956
Olfr275	ENSMUSG00000089717	4	52814603	52828269	0.241742	0.777747
Olfr273	ENSMUSG00000049648	4	52855513	52858466	2.34568	2.97062
Olfr272	ENSMUSG00000051593	4	52910832	52919172	1.56262	1.38648
Olfr271-ps1	ENSMUSG00000082216	4	52935429	52936381	0.595989	0.408953
Olfr270	ENSMUSG00000070983	4	52970622	52971567	0.899991	1.04231
Olfr267	ENSMUSG00000043385	4	58784778	58785720	0.846677	0.108281
Olfr62	ENSMUSG00000043698	4	118665518	118666466	1.21966	0.83679
Olfr1343-ps1	ENSMUSG00000086521	4	118672608	118673522	0.101118	0
Olfr1342	ENSMUSG00000043383	4	118689475	118690450	1.68639	0.203189
Olfr1341	ENSMUSG00000046790	4	118709408	118710347	1.09991	1.33507
Olfr1340	ENSMUSG00000070821	4	118726248	118727196	3.36278	3.98138
Olfr1339	ENSMUSG00000070820	4	118734530	118735478	1.39438	2.86011
Olfr1338	ENSMUSG00000095218	4	118753594	118754536	0.526206	0.323136
Olfr1337	ENSMUSG00000061075	4	118781635	118782583	0.301795	0.206325
Olfr1335	ENSMUSG00000066061	4	118808796	118809944	0.101195	0
Olfr1333	ENSMUSG00000073770	4	118829484	118836273	0.206302	0.105609
Olfr1332-ps1	ENSMUSG00000083336	4	118854091	118855045	0	0
Olfr1331	ENSMUSG00000073769	4	118864657	118869736	0.804072	0.983507
Olfr1330	ENSMUSG00000073768	4	118893084	118894032	0.536745	0.439133
Olfr1329	ENSMUSG00000096705	4	118916523	118917465	0.112101	0.229375
Olfr1328	ENSMUSG00000096368	4	118933898	118934840	1.4705	0.69132
Olfr719-ps	ENSMUSG00000067047	5	106840191	106926321	0	0
Olfr718-ps1	ENSMUSG00000090981	5	143137258	143138197	2.74937	2.90756
Olfr461	ENSMUSG00000068259	6	40544035	40544977	2.24984	2.06878
Olfr460	ENSMUSG00000045514	6	40571356	40572417	1.95065	2.75278
Olfr459	ENSMUSG00000045479	6	41771257	41772366	1.17109	0.277747
Olfr458	ENSMUSG00000068574	6	42460075	42461017	0.186482	0.574334
Olfr457	ENSMUSG00000091983	6	42471161	42472200	0.31859	1.8021
Olfr456	ENSMUSG00000090631	6	42486252	42487191	0	0
Olfr455	ENSMUSG00000071494	6	42538066	42539020	1.94341	0.695466
Olfr453	ENSMUSG00000095831	6	42744038	42744992	0.66228	0.580169
Olfr38	ENSMUSG00000095236	6	42762053	42763007	0.105607	0
Olfr452	ENSMUSG00000094192	6	42790014	42791063	0.271075	0.462669
Olfr450	ENSMUSG00000054431	6	42817472	42818405	0.106889	0.437187
Olfr449	ENSMUSG00000049168	6	42837851	42838888	3.42171	1.49473
Olfr448	ENSMUSG00000043119	6	42896452	42897385	1.15224	0.534079
Olfr447	ENSMUSG00000045708	6	42911524	42912457	0.218276	0.111182
Olfr446	ENSMUSG00000073111	6	42927232	42928159	0.935564	1.59483
Olfr444	ENSMUSG00000073110	6	42955458	42956508	0.0930118	0.191306
Olfr443-ps1	ENSMUSG00000091386	6	43094434	43095349	0	0.109785
Olfr441	ENSMUSG00000094669	6	43115743	43116676	0.55069	0.794637
Olfr237-ps1	ENSMUSG00000094200	6	43153261	43154261	0.821853	0.377318
Olfr437	ENSMUSG00000071481	6	43167009	43168027	0.717737	1.37659
Olfr13	ENSMUSG00000043605	6	43173951	43175005	0.566774	0.332042
Olfr435	ENSMUSG00000048693	6	43201645	43202587	1.15173	0.646365
Olfr434	ENSMUSG00000059411	6	43216882	43217938	0.832513	0.851539
Olfr47	ENSMUSG00000061210	6	43235577	43236636	0.705207	0.542683
Olfr211	ENSMUSG00000053391	6	116493610	116494540	1.39451	0.355508
Olfr212	ENSMUSG00000053251	6	116506515	116517965	0.622781	0.261106
Olfr213	ENSMUSG00000081649	6	116540454	116541438	1.6172	0.654717
Olfr214	ENSMUSG00000051046	6	116556404	116557412	0	0.206582
Olfr215	ENSMUSG00000050654	6	116581937	116583031	0.607137	0.617235
Olfr1344	ENSMUSG00000090824	7	6398714	6441691	0.377178	0
Olfr1336	ENSMUSG00000048620	7	6460510	6461455	0.640514	0.328386
Olfr1346	ENSMUSG00000054938	7	6474087	6475153	1.64019	0.197703
Olfr5	ENSMUSG00000096228	7	6480215	6486813	0.283077	0
Olfr1347	ENSMUSG00000034583	7	6487912	6488876	0.816197	0.209066
Olfr1348	ENSMUSG00000093877	7	6501285	6502325	2.16771	0.887701
Olfr1349	ENSMUSG00000048067	7	6514395	6515449	1.29156	0.1008
Olfr1350	ENSMUSG00000056696	7	6569992	6570919	1.21045	0.900521
Olfr291	ENSMUSG00000070460	7	84853572	84857318	0.83643	1.71884
Olfr290	ENSMUSG00000070459	7	84915780	84916728	0.665539	1.70773
Olfr310	ENSMUSG00000057540	7	86268729	86269811	0.754155	0.481394
Olfr309	ENSMUSG00000054054	7	86306184	86313509	9.04584	5.96793
Olfr308	ENSMUSG00000054498	7	86320994	86322050	0.760805	0.967568
Olfr307	ENSMUSG00000055610	7	86335405	86336417	0.775995	0.673728
Olfr306-ps1	ENSMUSG00000092388	7	86353091	86353719	0	0
Olfr305	ENSMUSG00000055571	7	86363375	86364335	2.12865	1.25243
Olfr304	ENSMUSG00000062426	7	86385656	86386658	0.648219	0.218728
Olfr303	ENSMUSG00000039608	7	86394495	86395535	0.374693	0.572479
Olfr301	ENSMUSG00000061549	7	86403848	86413299	1.86613	1.23841
Olfr300-ps1	ENSMUSG00000092401	7	86443020	86443926	0.116841	0
Olfr299	ENSMUSG00000020168	7	86465412	86466405	2.00799	1.49791
Olfr298	ENSMUSG00000062878	7	86488550	86489549	2.00059	1.60893
Olfr297	ENSMUSG00000057067	7	86526758	86527691	0.846111	1.23086
Olfr296-ps1	ENSMUSG00000092372	7	86561733	86562659	0.887839	0.384428
Olfr295	ENSMUSG00000059319	7	86583902	86586206	0.911912	1.85792
Olfr294	ENSMUSG00000062042	7	86615635	86616643	0.10862	0.330385
Olfr293	ENSMUSG00000063394	7	86663663	86664674	1.70899	1.4099
Olfr292	ENSMUSG00000060688	7	86688339	86695384	1.27982	0.93444
Olfr520	ENSMUSG00000073998	7	99735144	99736095	0	0.120525
Olfr521	ENSMUSG00000073997	7	99767163	99768130	0.110895	0.337423
Olfr543	ENSMUSG00000044814	7	102476772	102477902	1.10275	0.345964
Olfr544	ENSMUSG00000043925	7	102484113	102488307	2.86516	0.166228
Olfr545	ENSMUSG00000044824	7	102493822	102494773	0.966111	0
Olfr547	ENSMUSG00000073979	7	102534748	102535688	0.115751	0
Olfr548-ps1	ENSMUSG00000073978	7	102541937	102542873	0.350745	0
Olfr549	ENSMUSG00000073977	7	102554285	102555236	2.47065	0.114369
Olfr550	ENSMUSG00000073975	7	102578468	102579506	1.25373	0
Olfr551	ENSMUSG00000073974	7	102587740	102588819	0.0904064	0
Olfr552	ENSMUSG00000073973	7	102604355	102605309	0.763467	0
Olfr553	ENSMUSG00000073972	7	102614006	102614987	1.24741	0
Olfr554	ENSMUSG00000073971	7	102640247	102641201	0.405884	0.103603
Olfr555	ENSMUSG00000073970	7	102658822	102659770	0.352008	0
Olfr556	ENSMUSG00000073969	7	102669900	102670923	0.27198	0.561136
Olfr557	ENSMUSG00000073967	7	102698215	102699272	1.52093	0.103611
Olfr558	ENSMUSG00000070423	7	102702330	102712054	1.18128	0.522856
Olfr33	ENSMUSG00000066273	7	102713454	102714411	1.16823	0
Olfr559	ENSMUSG00000066272	7	102723488	102724510	0.518659	0
Olfr78	ENSMUSG00000043366	7	102740720	102759471	1.25779	0.215239
Olfr561	ENSMUSG00000073966	7	102774494	102775565	1.24099	0.105712
Olfr564	ENSMUSG00000048469	7	102803479	102804430	0.216836	0
Olfr566	ENSMUSG00000060888	7	102856320	102857271	1.37757	0.126818
Olfr568	ENSMUSG00000073965	7	102877121	102878063	0.550705	0.333893
Olfr569	ENSMUSG00000062142	7	102887206	102888151	1.00223	0.102415
Olfr570	ENSMUSG00000073964	7	102900341	102901386	1.6725	0.100197
Olfr571	ENSMUSG00000043310	7	102908868	102909837	0	0
Olfr572	ENSMUSG00000073963	7	102927629	102928586	0.5811	0
Olfr573-ps1	ENSMUSG00000052785	7	102941681	102942575	0	0
Olfr574	ENSMUSG00000045824	7	102948466	102949507	0	0
Olfr575	ENSMUSG00000066269	7	102954663	102955620	0.698931	0.119245
Olfr576	ENSMUSG00000073962	7	102965101	102966040	0.88013	0.128616
Olfr577	ENSMUSG00000043354	7	102973051	102973990	0.871161	0.126451
Olfr578	ENSMUSG00000045792	7	102984220	102985162	3.92354	0.469995
Olfr582	ENSMUSG00000073961	7	103041480	103042440	0.481635	0
Olfr583	ENSMUSG00000073960	7	103051299	103052259	0.238383	0
Olfr584	ENSMUSG00000073959	7	103085519	103086479	0.686298	0
Olfr585	ENSMUSG00000078080	7	103097742	103098699	0.724647	0
Olfr586	ENSMUSG00000066268	7	103121828	103122782	0.230907	0
Olfr587-ps1	ENSMUSG00000080891	7	103134375	103135323	0.765416	0.111389
Olfr588-ps1	ENSMUSG00000084262	7	103143589	103144531	0.122623	0
Olfr589	ENSMUSG00000051362	7	103154791	103155745	0	0
Olfr590-ps1	ENSMUSG00000084356	7	103165897	103166750	0	0
Olfr591	ENSMUSG00000057461	7	103172690	103173635	1.03239	0.23334
Olfr592	ENSMUSG00000073956	7	103184802	103187541	0.882594	0
Olfr593	ENSMUSG00000073955	7	103211861	103212845	0.11	0
Olfr594	ENSMUSG00000073954	7	103219719	103220655	0.583129	0.11829
Olfr595-ps1	ENSMUSG00000083383	7	103235631	103236558	0.119567	0
Olfr596	ENSMUSG00000073953	7	103309722	103310661	0.115497	0
Olfr597	ENSMUSG00000073952	7	103320400	103321360	0.208957	0.106432
Olfr598	ENSMUSG00000073951	7	103328487	103329447	2.66528	0.417955
Olfr599	ENSMUSG00000073950	7	103338055	103339003	1.6741	0.120621
Olfr600	ENSMUSG00000045540	7	103345981	103346926	0.683724	0
Olfr601	ENSMUSG00000100208	7	103358247	103359192	1.25349	0.10568
Olfr602-ps1	ENSMUSG00000082739	7	103367519	103368479	0.107813	0.219523
Olfr603	ENSMUSG00000059874	7	103383061	103384000	0.115303	0
Olfr605	ENSMUSG00000099743	7	103442176	103443121	0.204878	0
Olfr606	ENSMUSG00000073949	7	103451338	103452298	1.14125	0
Olfr607	ENSMUSG00000042402	7	103460222	103461191	1.11635	0.126061
Olfr608	ENSMUSG00000073948	7	103470040	103470991	0.913468	0.232359
Olfr609	ENSMUSG00000046396	7	103491916	103492876	0.449204	0.11486
Olfr610	ENSMUSG00000045584	7	103505996	103506944	2.15571	0.243232
Olfr611	ENSMUSG00000096584	7	103517410	103518382	0.805724	0
Olfr612	ENSMUSG00000094119	7	103538260	103539232	0.118221	0
Olfr613	ENSMUSG00000078624	7	103550367	103555504	1.50554	1.34789
Olfr615	ENSMUSG00000073947	7	103560478	103561420	1.40224	0
Olfr616	ENSMUSG00000047544	7	103564323	103565277	1.01594	0
Olfr617	ENSMUSG00000073946	7	103584023	103584980	0.3233	0.109407
Olfr618	ENSMUSG00000073945	7	103597317	103598274	0.701054	0
Olfr619	ENSMUSG00000073944	7	103603655	103604618	1.61562	0
Olfr620	ENSMUSG00000045132	7	103611409	103612351	0.922385	0.234482
Olfr621-ps1	ENSMUSG00000081315	7	103629023	103629958	0	0
Olfr622	ENSMUSG00000050085	7	103639184	103640138	3.00961	0.110267
Olfr623	ENSMUSG00000099687	7	103660294	103661248	0.562208	0.229867
Olfr624	ENSMUSG00000045780	7	103670102	103671029	0.358865	0
Olfr625-ps1	ENSMUSG00000073943	7	103682719	103683685	0	0
Olfr626-ps1	ENSMUSG00000081038	7	103691817	103692102	0	0
Olfr260-ps1	ENSMUSG00000082077	7	103699575	103700754	0	0
Olfr243	ENSMUSG00000094822	7	103716595	103717546	0.288969	0
Olfr628	ENSMUSG00000096516	7	103731927	103732878	0.392028	0
Olfr629	ENSMUSG00000047545	7	103740293	103741238	1.13637	0.211955
Olfr630	ENSMUSG00000050281	7	103754586	103755652	1.0301	0
Olfr69	ENSMUSG00000058662	7	103767444	103768395	1.30144	0
Olfr68	ENSMUSG00000061626	7	103777395	103778343	0.64966	0
Olfr67	ENSMUSG00000047535	7	103787312	103788275	0.862546	0
Olfr66	ENSMUSG00000058200	7	103881305	103882241	0.729762	0
Olfr64	ENSMUSG00000063615	7	103892809	103893733	1.44338	0
Olfr65	ENSMUSG00000101488	7	103906440	103907388	1.87201	0.119555
Olfr631	ENSMUSG00000042219	7	103928824	103929784	0.214116	0
Olfr632	ENSMUSG00000073938	7	103937381	103938335	0.698537	0
Olfr633	ENSMUSG00000073937	7	103946567	103947506	0.901236	0
Olfr634-ps1	ENSMUSG00000080751	7	103956411	103957366	0.443845	0
Olfr635	ENSMUSG00000094520	7	103979175	103980141	0.22293	0
Olfr636-ps1	ENSMUSG00000055621	7	103989101	103990007	0	0
Olfr637-ps1	ENSMUSG00000084236	7	103995999	103996461	0	0
Olfr638	ENSMUSG00000094063	7	103998799	104137405	0.112561	0
Olfr639	ENSMUSG00000066263	7	103998799	104137405	1.10254	0
Olfr640	ENSMUSG00000066262	7	103998799	104137405	4.84436	0.359795
Olfr641	ENSMUSG00000073932	7	103998799	104137405	0.586953	0.119833
Olfr642	ENSMUSG00000049797	7	103998799	104137405	0.337937	0
Olfr643	ENSMUSG00000095559	7	103998799	104137405	1.35394	1.14883
Olfr644	ENSMUSG00000094302	7	103998799	104137405	3.11721	3.52019
Olfr645	ENSMUSG00000051340	7	103998799	104137405	0.590169	0.12019
Olfr646	ENSMUSG00000073931	7	103998799	104137405	0.361377	0
Olfr647-ps1	ENSMUSG00000083513	7	104167408	104168285	0	0
Olfr648	ENSMUSG00000042909	7	104179455	104180406	1.59498	0.204388
Olfr649	ENSMUSG00000044899	7	104189265	104195960	1.80701	0.114686
Olfr650-ps1	ENSMUSG00000081859	7	104206013	104207009	0.347059	0.117408
Olfr651	ENSMUSG00000073928	7	104552920	104553862	0.900622	0.343348
Olfr652	ENSMUSG00000073927	7	104564151	104565212	1.13916	0
Olfr653	ENSMUSG00000073926	7	104579623	104580669	2.06291	0.105089
Olfr654	ENSMUSG00000073925	7	104587754	104588780	1.16666	0
Olfr655	ENSMUSG00000051182	7	104596252	104597179	2.66224	0.217912
Olfr656	ENSMUSG00000073924	7	104617656	104618647	1.85211	0
Olfr657	ENSMUSG00000073923	7	104635675	104636636	0.424272	0
Olfr658	ENSMUSG00000070421	7	104642879	104647305	0.43023	0.05503
Olfr659	ENSMUSG00000073922	7	104670703	104671672	1.04544	0
Olfr660-ps1	ENSMUSG00000081694	7	104678717	104679092	0	0
Olfr661	ENSMUSG00000073920	7	104688012	104688976	0.83617	0
Olfr663	ENSMUSG00000073919	7	104703568	104704527	0	0
Olfr664	ENSMUSG00000051885	7	104733384	104734350	0.419532	0.107156
Olfr665	ENSMUSG00000073917	7	104880708	104881659	2.4384	0
Olfr666	ENSMUSG00000063582	7	104892669	104893626	1.38805	0
Olfr667	ENSMUSG00000056782	7	104916313	104917294	0.29904	0
Olfr668	ENSMUSG00000057770	7	104924805	104925762	1.13637	0.106095
Olfr669	ENSMUSG00000073916	7	104938527	104939481	3.05657	0.461865
Olfr670	ENSMUSG00000044705	7	104959791	104960730	0.759315	0
Olfr671	ENSMUSG00000094531	7	104975041	104975983	0.565476	0
Olfr672	ENSMUSG00000051172	7	104995963	104996902	3.94021	0.241854
Olfr675	ENSMUSG00000096773	7	105024024	105024966	0.675878	0.114854
Olfr676	ENSMUSG00000073915	7	105035199	105036153	0.320012	0
Olfr677	ENSMUSG00000073914	7	105056247	105057186	1.24864	0
Olfr678	ENSMUSG00000073913	7	105069468	105070410	0.384083	0
Olfr679	ENSMUSG00000096029	7	105085713	105086665	0.577922	0
Olfr680-ps1	ENSMUSG00000041885	7	105090707	105092817	0.120483	0
Olfr681	ENSMUSG00000095248	7	105121458	105122406	0.906555	0.115432
Olfr682-ps1	ENSMUSG00000059768	7	105126371	105128405	0.253958	0.386817
Olfr683	ENSMUSG00000044120	7	105143349	105144309	0.588118	0
Olfr684	ENSMUSG00000047225	7	105156741	105157680	0.490225	0
Olfr685	ENSMUSG00000047794	7	105180312	105181400	2.936	0.176867
Olfr686	ENSMUSG00000048425	7	105203358	105204376	1.60642	1.35549
Olfr687	ENSMUSG00000073908	7	105275516	105276431	0.240589	0.122673
Olfr688	ENSMUSG00000073909	7	105288094	105289060	0	0
Olfr689	ENSMUSG00000073907	7	105313981	105315057	2.71855	0.38307
Olfr690	ENSMUSG00000050266	7	105329216	105330278	2.12341	0.180047
Olfr691	ENSMUSG00000043948	7	105336745	105337714	1.42111	0
Olfr692	ENSMUSG00000073906	7	105368229	105369355	0.504378	0.0857808
Olfr693	ENSMUSG00000051680	7	106677533	106678485	0.824869	0.945178
Olfr694	ENSMUSG00000064223	7	106688781	106689729	0.831458	0.431431
Olfr695	ENSMUSG00000057832	7	106713731	106716345	0.736328	1.06923
Olfr697	ENSMUSG00000051591	7	106740909	106741956	0.450523	0.740469
Olfr698	ENSMUSG00000059087	7	106752450	106753386	0.630611	0.538929
Olfr699	ENSMUSG00000096714	7	106790048	106790999	0.684213	0.303254
Olfr700	ENSMUSG00000094493	7	106805509	106806460	0.197119	0.203987
Olfr701	ENSMUSG00000036744	7	106814143	106820709	0.597015	0.490951
Olfr702	ENSMUSG00000056863	7	106823488	106826743	0.249832	0.128179
Olfr703	ENSMUSG00000073901	7	106844612	106845572	0.562238	0.289102
Olfr704	ENSMUSG00000073900	7	106864981	106865929	0.108914	0.224947
Olfr705	ENSMUSG00000095373	7	106873292	106874243	0.979652	1.41301
Olfr706	ENSMUSG00000096487	7	106885864	106886815	0.880111	0.60454
Olfr707	ENSMUSG00000069390	7	106891183	106892107	0.10207	0.415897
Olfr1532-ps1	ENSMUSG00000073899	7	106914199	106915123	0.101771	0
Olfr709-ps1	ENSMUSG00000062553	7	106926533	106927457	0.109359	0.33432
Olfr710	ENSMUSG00000045581	7	106944066	106948312	0.16866	0.0861786
Olfr6	ENSMUSG00000036647	7	106955983	106956934	2.44229	1.54285
Olfr711	ENSMUSG00000045013	7	106971367	106975451	1.46883	1.27146
Olfr2	ENSMUSG00000070417	7	107000874	107002605	0.835471	0.308634
Olfr713	ENSMUSG00000073898	7	107036135	107037110	0.638169	0.326423
Olfr714	ENSMUSG00000049674	7	107073829	107074783	0.311852	0.424597
Olfr17	ENSMUSG00000073897	7	107097466	107098414	1.8067	2.19522
Olfr715	ENSMUSG00000060503	7	107128351	107129482	0.332832	0.170924
Olfr716	ENSMUSG00000073896	7	107147225	107148329	1.07316	0.676249
Olfr467	ENSMUSG00000066242	7	107814579	107815506	0.348448	1.06886
Olfr469	ENSMUSG00000095910	7	107822522	107823467	0	0.730953
Olfr470	ENSMUSG00000094289	7	107844786	107845731	0.463141	1.18105
Olfr472	ENSMUSG00000073893	7	107902626	107903709	0.49375	0.40433
Olfr473	ENSMUSG00000095212	7	107933521	107934454	0.476727	0.12137
Olfr474	ENSMUSG00000094197	7	107954642	107955575	0	0
Olfr476	ENSMUSG00000095301	7	107967398	107968331	0.552164	0.22504
Olfr477	ENSMUSG00000096151	7	107990366	107991299	0.114156	0.464474
Olfr478	ENSMUSG00000094426	7	108031396	108032341	1.1707	0.717779
Olfr479	ENSMUSG00000043855	7	108054956	108056067	1.25446	1.06139
Olfr480	ENSMUSG00000063120	7	108065767	108066796	0.500962	0.512025
Olfr481	ENSMUSG00000054236	7	108080795	108081734	0.83803	0.854744
Olfr482	ENSMUSG00000059031	7	108094596	108095568	0.579894	2.14109
Olfr483	ENSMUSG00000078118	7	108103278	108104343	1.66656	1.05941
Olfr484	ENSMUSG00000059996	7	108124198	108125296	0.580125	0.995629
Olfr485	ENSMUSG00000070411	7	108158917	108159861	0.97891	2.24566
Olfr486	ENSMUSG00000096068	7	108171797	108172742	0.240786	0.367995
Olfr487	ENSMUSG00000095929	7	108211582	108212527	0.722325	1.4747
Olfr488	ENSMUSG00000096465	7	108255191	108256136	2.97265	1.69916
Olfr490	ENSMUSG00000093808	7	108286179	108287124	0.614781	0.376927
Olfr491	ENSMUSG00000094612	7	108316895	108317828	1.32778	0.123419
Olfr492	ENSMUSG00000061975	7	108322719	108323665	0.581538	1.18469
Olfr493	ENSMUSG00000093980	7	108346034	108346979	0.603935	0.616883
Olfr494	ENSMUSG00000059227	7	108367489	108368436	0.618876	1.13665
Olfr495	ENSMUSG00000094104	7	108395121	108396114	1.69915	2.53687
Olfr497	ENSMUSG00000095239	7	108422572	108423517	0.824966	1.80855
Olfr498	ENSMUSG00000096679	7	108465325	108466318	1.5002	1.99775
Olfr502	ENSMUSG00000058014	7	108522908	108523967	0.195533	0.697015
Olfr503	ENSMUSG00000060759	7	108544526	108545498	0	0
Olfr504	ENSMUSG00000060105	7	108564836	108565793	0	0
Olfr506	ENSMUSG00000058244	7	108612279	108613287	2.36296	2.63951
Olfr507	ENSMUSG00000061000	7	108621813	108622764	0.920085	2.00275
Olfr508	ENSMUSG00000063764	7	108629993	108630926	0.715384	0.728928
Olfr509	ENSMUSG00000049280	7	108645583	108646658	1.49836	0.873452
Olfr510	ENSMUSG00000096209	7	108667417	108668362	1.11104	1.26123
Olfr512	ENSMUSG00000056946	7	108713319	108714375	0.979967	1.00064
Olfr513	ENSMUSG00000051200	7	108754857	108755787	2.32741	2.9664
Olfr514	ENSMUSG00000066241	7	108825064	108825997	0	0
Olfr516	ENSMUSG00000062434	7	108845063	108846008	0.521546	0.747648
Olfr517	ENSMUSG00000066240	7	108868120	108869175	0.086591	0.264706
Olfr518	ENSMUSG00000046431	7	108880602	108881604	1.1267	1.05117
Olfr519	ENSMUSG00000066239	7	108893460	108894420	0.391466	0.199958
Olfr522	ENSMUSG00000051180	7	140161938	140163014	0.852177	1.25472
Olfr523	ENSMUSG00000051051	7	140176060	140177116	3.21077	1.46921
Olfr524	ENSMUSG00000050366	7	140201742	140202800	0.414701	0.105483
Olfr525	ENSMUSG00000061489	7	140322601	140323651	0.73098	0.280557
Olfr527	ENSMUSG00000062782	7	140335842	140336820	0.935491	0.382654
Olfr60	ENSMUSG00000060112	7	140345051	140345987	1.81425	0.231529
Olfr530	ENSMUSG00000060974	7	140372586	140373666	0.959876	1.27546
Olfr531	ENSMUSG00000062712	7	140400129	140401044	2.07629	0.607986
Olfr532	ENSMUSG00000063823	7	140418841	140419771	0.110791	0
Olfr533	ENSMUSG00000056883	7	140466157	140467209	3.39018	1.58942
Olfr535	ENSMUSG00000063230	7	140492616	140493607	0.386342	0.198933
Olfr536	ENSMUSG00000052508	7	140500855	140507318	6.24541	0.307222
Olfr538	ENSMUSG00000095901	7	140574154	140575087	0.699524	0.237655
Olfr46	ENSMUSG00000093942	7	140610167	140611124	0.329163	0.112162
Olfr61	ENSMUSG00000096069	7	140637702	140638638	0.580021	0
Olfr53	ENSMUSG00000094819	7	140646451	140652919	0.957268	0.560964
Olfr539	ENSMUSG00000059136	7	140667288	140668248	0.215086	0
Olfr45	ENSMUSG00000066122	7	140690883	140691918	0.382163	0.292623
Olfr541	ENSMUSG00000057997	7	140704164	140705267	1.40578	0.254136
Olfr372	ENSMUSG00000069998	8	72057659	72058675	0.175736	0.359758
Olfr373	ENSMUSG00000061561	8	72099761	72100706	0.205467	0.314515
Olfr374	ENSMUSG00000046881	8	72107039	72110509	1.14407	0.718095
Olfr370	ENSMUSG00000047286	8	83541092	83542188	3.07883	1.24785
Olfr371	ENSMUSG00000051952	8	85230496	85231435	0.446835	0.454329
Olfr24	ENSMUSG00000054141	9	18754655	18755709	2.31155	1.89841
Olfr828	ENSMUSG00000078116	9	18815353	18816292	0.125423	0
Olfr829	ENSMUSG00000051414	9	18856626	18857592	0.943905	0.646672
Olfr830	ENSMUSG00000062868	9	18875328	18876276	0.36952	0.504478
Olfr831-ps1	ENSMUSG00000066914	9	18932466	18945588	0	0
Olfr832	ENSMUSG00000095957	9	18932466	18945588	0.345608	0.942557
Olfr833-ps1	ENSMUSG00000066912	9	18970288	18970557	0	0
Olfr834	ENSMUSG00000095525	9	18987989	18988928	0	0
Olfr835	ENSMUSG00000045204	9	19035124	19036060	2.07378	2.49711
Olfr836	ENSMUSG00000059303	9	19120956	19121911	0.480197	0.367712
Olfr837	ENSMUSG00000059731	9	19136991	19137940	0.48487	0.493606
Olfr843	ENSMUSG00000048391	9	19248356	19249463	0.738932	0.858484
Olfr844	ENSMUSG00000049229	9	19318535	19319465	0.334565	0.226998
Olfr845	ENSMUSG00000061614	9	19338458	19339400	1.36722	1.52622
Olfr846	ENSMUSG00000058692	9	19360414	19361356	0.390297	0.263983
Olfr847	ENSMUSG00000059821	9	19374940	19375879	1.26468	0.385416
Olfr849	ENSMUSG00000052182	9	19440914	19441853	1.65983	0.78115
Olfr850	ENSMUSG00000094535	9	19477300	19478248	0.359258	0.367326
Olfr851	ENSMUSG00000052625	9	19496749	19497688	1.40161	1.55348
Olfr853	ENSMUSG00000051160	9	19537010	19537928	0.128156	0.130187
Olfr854	ENSMUSG00000095667	9	19566434	19567382	0.227876	0.349565
Olfr855	ENSMUSG00000043087	9	19584510	19585502	1.19912	2.77713
Olfr857	ENSMUSG00000094678	9	19712828	19713758	3.32702	3.5018
Olfr58	ENSMUSG00000058659	9	19780282	19784064	1.23213	0.268369
Olfr859	ENSMUSG00000095448	9	19808319	19809249	1.64526	1.7942
Olfr860	ENSMUSG00000066905	9	19845622	19849747	1.91897	1.15395
Olfr862	ENSMUSG00000063842	9	19883308	19884343	0.22568	0.114423
Olfr77	ENSMUSG00000051118	9	19917228	19922510	1.37079	1.46966
Olfr866	ENSMUSG00000050803	9	20026958	20028035	0.306151	0.521237
Olfr867	ENSMUSG00000044454	9	20054465	20055461	1.26592	1.84195
Olfr868	ENSMUSG00000044106	9	20098625	20101690	2.49137	2.55301
Olfr869	ENSMUSG00000058491	9	20129100	20138089	1.69682	3.58743
Olfr870	ENSMUSG00000066899	9	20170633	20171569	0.264233	0.804322
Olfr871	ENSMUSG00000061457	9	20212206	20213353	1.06653	0.49237
Olfr872	ENSMUSG00000066897	9	20237161	20260913	0.926765	1.04548
Olfr39	ENSMUSG00000059623	9	20282350	20286648	2.1433	2.29236
Olfr873	ENSMUSG00000049028	9	20300128	20301190	0.746607	1.97959
Olfr18	ENSMUSG00000066896	9	20313891	20336094	1.10553	1.12969
Olfr160	ENSMUSG00000061165	9	37711347	37712277	0.839346	1.96819
Olfr874	ENSMUSG00000063350	9	37746135	37747068	0.839905	2.19985
Olfr875	ENSMUSG00000058628	9	37772636	37773640	1.6502	1.16111
Olfr876	ENSMUSG00000066750	9	37803888	37804936	0.378404	1.15619
Olfr877	ENSMUSG00000066749	9	37854819	37855755	0.418972	0.427197
Olfr145	ENSMUSG00000066748	9	37897324	37898375	1.22213	1.5337
Olfr878	ENSMUSG00000066747	9	37918547	37919612	0.962921	0.868144
Olfr881	ENSMUSG00000060583	9	37992491	37993439	0.322317	0
Olfr883	ENSMUSG00000094461	9	38025807	38026737	0.640069	0.218229
Olfr884	ENSMUSG00000095893	9	38046580	38048153	2.21777	2.18544
Olfr885	ENSMUSG00000096424	9	38061321	38062251	0.458652	0.941247
Olfr887	ENSMUSG00000096167	9	38084837	38085767	0.651828	0.332745
Olfr888	ENSMUSG00000095527	9	38108687	38109632	0.480453	0.295706
Olfr889	ENSMUSG00000096356	9	38115691	38116727	0.0977163	0.200381
Olfr890	ENSMUSG00000096409	9	38143136	38144081	0.610621	0.208666
Olfr891	ENSMUSG00000045528	9	38179870	38180821	0	0
Olfr892-ps1	ENSMUSG00000058521	9	38189726	38190652	0.460873	0.117758
Olfr893	ENSMUSG00000093901	9	38209051	38209993	0.479453	0.975475
Olfr894	ENSMUSG00000070311	9	38218817	38219766	0	0.113996
Olfr143	ENSMUSG00000094778	9	38253418	38254360	0.461356	0.235799
Olfr895	ENSMUSG00000096427	9	38268514	38269465	0.593363	0.846742
Olfr25	ENSMUSG00000058270	9	38329491	38330559	0.824731	1.05241
Olfr898	ENSMUSG00000094588	9	38349084	38350035	0.441622	0
Olfr250	ENSMUSG00000049864	9	38367547	38368543	1.58368	0.969572
Olfr251	ENSMUSG00000096757	9	38377882	38378833	0.232708	0
Olfr147	ENSMUSG00000049098	9	38401719	38403829	1.36766	0.967925
Olfr901	ENSMUSG00000052058	9	38430283	38431219	0.313194	0.962171
Olfr902	ENSMUSG00000049334	9	38448791	38449847	0.347577	0.353023
Olfr904	ENSMUSG00000094380	9	38464042	38464975	0.625599	1.14623
Olfr905	ENSMUSG00000096794	9	38472744	38473681	1.49458	0.545346
Olfr906	ENSMUSG00000039962	9	38488030	38488966	0.36514	0.618877
Olfr907	ENSMUSG00000094810	9	38498670	38499603	0	0.363539
Olfr908	ENSMUSG00000063732	9	38516033	38516965	0	0
Olfr911-ps1	ENSMUSG00000062621	9	38523729	38524669	0.346968	0
Olfr910	ENSMUSG00000057444	9	38537881	38539829	1.55027	0.454418
Olfr912	ENSMUSG00000060114	9	38580243	38582211	0.857822	0.767961
Olfr913	ENSMUSG00000059189	9	38592802	38595161	0.460794	0.313031
Olfr914	ENSMUSG00000047050	9	38606466	38607417	0.116627	0
Olfr916	ENSMUSG00000094701	9	38657457	38658390	1.93901	0.791314
Olfr917	ENSMUSG00000063225	9	38664912	38665842	0.911976	0.399009
Olfr918	ENSMUSG00000046150	9	38672503	38673481	1.43769	0.977333
Olfr919	ENSMUSG00000056961	9	38697428	38698376	0.557171	0.454963
Olfr920	ENSMUSG00000061039	9	38752795	38756863	0.637469	0.656202
Olfr921	ENSMUSG00000049926	9	38773087	38776354	1.34354	0.312885
Olfr922	ENSMUSG00000043911	9	38815407	38816539	0.26579	0.180288
Olfr923	ENSMUSG00000044798	9	38827614	38828682	1.82015	1.48581
Olfr924	ENSMUSG00000062103	9	38848115	38849042	1.0442	1.30054
Olfr26	ENSMUSG00000047667	9	38855059	38855990	0.121272	0.247652
Olfr926	ENSMUSG00000064333	9	38877125	38878176	0	0
Olfr930	ENSMUSG00000063221	9	38930172	38931099	0.948082	0.605675
Olfr933	ENSMUSG00000058515	9	38975650	38976653	1.0644	0.871947
Olfr934	ENSMUSG00000057424	9	38982109	38983042	2.48397	1.38687
Olfr935	ENSMUSG00000059595	9	38994506	38995433	1.00283	1.14699
Olfr146	ENSMUSG00000058820	9	39018558	39019619	2.22486	1.95875
Olfr937	ENSMUSG00000094182	9	39059728	39060664	1.07405	0.486493
Olfr938	ENSMUSG00000048501	9	39077697	39078816	0.797257	0.609665
Olfr27	ENSMUSG00000049708	9	39128166	39145072	2.94947	2.32884
Olfr943	ENSMUSG00000094970	9	39166309	39185124	2.32464	2.37369
Olfr944	ENSMUSG00000096555	9	39217358	39218294	2.14437	1.6919
Olfr1537	ENSMUSG00000096109	9	39237486	39238431	1.69474	2.46397
Olfr945	ENSMUSG00000063380	9	39257719	39258682	1.95675	1.36648
Olfr948	ENSMUSG00000057349	9	39318646	39319612	0.772099	0.336663
Olfr951	ENSMUSG00000094269	9	39393792	39394737	0.98627	1.44554
Olfr952	ENSMUSG00000058856	9	39426092	39427148	0	0
Olfr954	ENSMUSG00000094745	9	39461432	39462377	1.33901	0.90456
Olfr955	ENSMUSG00000063176	9	39469779	39470724	0.381753	0.904195
Olfr44	ENSMUSG00000062649	9	39484203	39493988	1.66317	1.22703
Olfr957	ENSMUSG00000095322	9	39510782	39511718	0.905403	1.73404
Olfr958	ENSMUSG00000050853	9	39549927	39550869	0.580959	0.829135
Olfr959	ENSMUSG00000059366	9	39572259	39573314	3.13145	4.36834
Olfr148	ENSMUSG00000048299	9	39613543	39614560	0.394557	0.20085
Olfr960	ENSMUSG00000059867	9	39623104	39624171	0.250254	0.342268
Olfr961	ENSMUSG00000059106	9	39646723	39647672	1.36134	1.98743
Olfr963	ENSMUSG00000064110	9	39669058	39669994	0.296275	0.100853
Olfr964-ps1	ENSMUSG00000044107	9	39686043	39686942	0.116449	0.834511
Olfr149	ENSMUSG00000062121	9	39701792	39702822	0.562522	0.383176
Olfr965	ENSMUSG00000095839	9	39719228	39720167	1.00787	0.800903
Olfr150	ENSMUSG00000094353	9	39736816	39737755	1.51782	2.62518
Olfr967	ENSMUSG00000055820	9	39750387	39751320	0.113955	0.232234
Olfr968	ENSMUSG00000095903	9	39771771	39772798	0.417442	1.06853
Olfr969	ENSMUSG00000094254	9	39795376	39796312	4.73694	6.26191
Olfr970	ENSMUSG00000095774	9	39819640	39820576	1.66734	1.45956
Olfr971	ENSMUSG00000093934	9	39839435	39840359	0.349812	0.355848
Olfr972	ENSMUSG00000094449	9	39873276	39874221	2.26426	2.90394
Olfr229	ENSMUSG00000095390	9	39909804	39910728	0.241608	0.123176
Olfr974	ENSMUSG00000051493	9	39942214	39943294	1.50787	1.43071
Olfr975	ENSMUSG00000043331	9	39949836	39950769	0.671129	0.228205
Olfr976	ENSMUSG00000047352	9	39954256	39957069	0.353644	0.279614
Olfr978	ENSMUSG00000044292	9	39993811	39994747	0.299955	0.203133
Olfr979	ENSMUSG00000059473	9	40000205	40001250	0.160916	0.328336
Olfr980	ENSMUSG00000060254	9	40006014	40006947	0.28187	0.0959856
Olfr981	ENSMUSG00000046678	9	40022351	40023348	1.23208	0.683773
Olfr982	ENSMUSG00000049010	9	40074296	40075262	0.449053	0.341419
Olfr983	ENSMUSG00000044205	9	40092016	40093558	0.615696	1.07855
Olfr984	ENSMUSG00000045812	9	40100543	40101488	0.412389	0.317623
Olfr985	ENSMUSG00000049073	9	40126923	40128039	0.87326	0.975978
Olfr986	ENSMUSG00000051095	9	40187078	40188094	1.27258	1.18943
Olfr1357	ENSMUSG00000071185	10	78611668	78618074	1.30166	1.24945
Olfr1356	ENSMUSG00000051190	10	78846950	78847913	0.229294	0.23426
Olfr1355	ENSMUSG00000062873	10	78875548	78880106	0.559427	0.489032
Olfr1354	ENSMUSG00000094673	10	78916841	78917936	0.451721	0.651315
Olfr8	ENSMUSG00000094080	10	78955206	78956139	0.343619	0.350622
Olfr1353	ENSMUSG00000042774	10	78963308	78970612	0.677605	0.556178
Olfr1352	ENSMUSG00000046493	10	78981049	78984721	2.01152	1.98792
Olfr1351	ENSMUSG00000063216	10	79017323	79018283	0.522917	1.17808
Olfr57	ENSMUSG00000060205	10	79034722	79035802	0.470072	0.479088
Olfr9	ENSMUSG00000069430	10	128989848	128990900	0.193085	0.492923
Olfr763	ENSMUSG00000063374	10	129011221	129012265	0.4829	0.0988222
Olfr765	ENSMUSG00000056853	10	129046131	129047061	0.333523	0.228023
Olfr767	ENSMUSG00000059762	10	129078971	129080057	0.0900569	0.276817
Olfr768	ENSMUSG00000050198	10	129093033	129093972	0.863178	1.00411
Olfr769	ENSMUSG00000042801	10	129111427	129112511	1.36734	2.98228
Olfr770	ENSMUSG00000047868	10	129132830	129133766	0.496119	0.635348
Olfr771	ENSMUSG00000061367	10	129160028	129160982	0.230711	0
Olfr772	ENSMUSG00000094944	10	129174050	129175054	0.105633	0.754873
Olfr773	ENSMUSG00000096000	10	129186483	129187419	0	0
Olfr774	ENSMUSG00000096229	10	129238150	129239089	0.275075	0
Olfr775	ENSMUSG00000096220	10	129250535	129251474	0.388139	0.525883
Olfr776	ENSMUSG00000095483	10	129260962	129261901	0	0.269468
Olfr777	ENSMUSG00000062914	10	129268385	129269321	1.31072	2.01473
Olfr779	ENSMUSG00000044537	10	129311508	129311898	0	0
Olfr780	ENSMUSG00000049573	10	129321568	129322593	1.28972	1.01598
Olfr781	ENSMUSG00000095138	10	129332882	129333818	0.698616	0.833783
Olfr782	ENSMUSG00000095075	10	129350564	129351509	0.835384	0.85735
Olfr784	ENSMUSG00000094347	10	129387634	129388594	0.782075	0.341606
Olfr786	ENSMUSG00000095696	10	129436813	129437752	1.26118	0.234045
Olfr787	ENSMUSG00000096497	10	129462677	129463616	0.75347	0.255643
Olfr788	ENSMUSG00000049217	10	129472693	129473629	1.42798	0.788209
Olfr790	ENSMUSG00000044025	10	129500812	129501882	0.291789	0.2957
Olfr791	ENSMUSG00000047626	10	129526228	129527167	2.25726	2.66824
Olfr792	ENSMUSG00000094496	10	129540538	129541474	0.847483	1.10946
Olfr794	ENSMUSG00000044293	10	129570656	129571619	1.20065	1.70996
Olfr796	ENSMUSG00000052012	10	129607546	129608479	0.323809	0.109765
Olfr798	ENSMUSG00000095002	10	129625123	129626059	0.967039	0.616833
Olfr799	ENSMUSG00000094734	10	129647129	129648065	1.52607	1.79713
Olfr800	ENSMUSG00000063452	10	129659803	129660743	0.549071	0.449712
Olfr801	ENSMUSG00000058513	10	129669560	129670517	2.51164	0.780711
Olfr802	ENSMUSG00000093866	10	129681798	129682737	0.230598	1.1761
Olfr803	ENSMUSG00000046041	10	129691112	129692039	0.265778	0.135144
Olfr804	ENSMUSG00000095401	10	129704879	129705824	0	0.445144
Olfr805	ENSMUSG00000096858	10	129722582	129723542	1.79923	0.573904
Olfr806	ENSMUSG00000071065	10	129737973	129738915	1.32821	0.909662
Olfr807	ENSMUSG00000050478	10	129754488	129755485	0.213952	1.0927
Olfr808	ENSMUSG00000049894	10	129767497	129768436	1.17576	1.08421
Olfr809	ENSMUSG00000050251	10	129775826	129776926	1.73483	2.16287
Olfr810	ENSMUSG00000069421	10	129790608	129791614	2.57946	2.52017
Olfr811	ENSMUSG00000063173	10	129801563	129802523	0.77596	0.787067
Olfr812	ENSMUSG00000049052	10	129842019	129843062	1.83024	3.637
Olfr813	ENSMUSG00000052818	10	129856519	129857452	2.14387	2.30433
Olfr814	ENSMUSG00000059134	10	129873822	129874755	0.133939	0.136276
Olfr815	ENSMUSG00000061961	10	129901775	129902726	0.763267	1.16404
Olfr816	ENSMUSG00000063715	10	129911337	129912276	1.09697	0.897915
Olfr818	ENSMUSG00000058071	10	129945103	129946060	0.573595	1.28287
Olfr819	ENSMUSG00000094295	10	129965735	129966698	0.094698	0.0970006
Olfr247	ENSMUSG00000095608	10	129974604	129975567	0	0
Gm10310	ENSMUSG00000094632	10	129983479	129984442	0	0
Olfr820	ENSMUSG00000048745	10	130017300	130018361	3.10025	2.51917
Olfr821	ENSMUSG00000044897	10	130033627	130034560	1.47848	1.62708
Olfr822	ENSMUSG00000058251	10	130074408	130075350	1.1997	0.855068
Olfr823	ENSMUSG00000096747	10	130111840	130112788	0	0
Olfr824	ENSMUSG00000095804	10	130126107	130127055	0.113531	0
Olfr825	ENSMUSG00000058084	10	130162361	130163324	0.212468	0.756943
Olfr826	ENSMUSG00000059862	10	130179936	130180878	1.39162	1.2972
Olfr827	ENSMUSG00000045559	10	130210091	130211149	1.71309	3.98898
Olfr1396	ENSMUSG00000047511	11	48904655	49135387	0.818956	0.726377
Olfr56	ENSMUSG00000040328	11	48904655	49135387	0.449311	0.155187
Olfr1395	ENSMUSG00000050763	11	49148258	49149212	1.04492	1.54029
Olfr1394	ENSMUSG00000048378	11	49160015	49160954	0.27732	0.56984
Olfr1393	ENSMUSG00000059864	11	49280149	49281085	0.442366	0.181569
Olfr1392	ENSMUSG00000101750	11	49293322	49294258	0.810265	0.462643
Olfr10	ENSMUSG00000100923	11	49317547	49318483	0	0
Olfr1391	ENSMUSG00000101874	11	49327412	49328348	1.16937	0.401225
Olfr1390	ENSMUSG00000045421	11	49340533	49341469	0.182596	0.0936202
Olfr1389	ENSMUSG00000102024	11	49430477	49431413	0.750899	0.869531
Olfr1388	ENSMUSG00000047702	11	49443852	49444788	0.460895	0.663624
Olfr1387	ENSMUSG00000063386	11	49459680	49460616	0.568605	0.487789
Olfr1386	ENSMUSG00000101460	11	49470152	49471082	1.35218	0.928839
Olfr1385	ENSMUSG00000059729	11	49494534	49495464	0.547337	0
Olfr1384	ENSMUSG00000044170	11	49513639	49514596	1.20889	0.668449
Olfr1383	ENSMUSG00000099844	11	49523724	49524660	0.448501	0.184718
Olfr1382	ENSMUSG00000063827	11	49535186	49536122	0.186972	0
Olfr1381	ENSMUSG00000095187	11	49551748	49552684	0.181124	0.186707
Olfr1380	ENSMUSG00000100997	11	49563922	49564858	0.183366	0.0944626
Olfr1379-ps1	ENSMUSG00000083542	11	50959085	50959909	0	0
Olfr1378	ENSMUSG00000050343	11	50969019	50969967	0.368108	0
Olfr1377	ENSMUSG00000061952	11	50984702	50985626	1.0744	0.804719
Olfr1376-ps1	ENSMUSG00000083825	11	50991797	50992695	0	0
Olfr51	ENSMUSG00000060918	11	51006973	51007897	0.298389	0
Olfr54	ENSMUSG00000059397	11	51027003	51027945	1.05278	1.37277
Olfr1375-ps1	ENSMUSG00000057890	11	51048108	51049050	1.2118	1.61996
Olfr1374-ps1	ENSMUSG00000083312	11	51142531	51143467	0	0
Olfr1371	ENSMUSG00000060170	11	51949881	52286179	0	0
Olfr1372-ps1	ENSMUSG00000084141	11	51949881	52286179	3.08255	6.37431
Olfr1373	ENSMUSG00000062204	11	51949881	52286179	0	0
Olfr30	ENSMUSG00000043314	11	58454999	58455947	1.7558	1.29844
Olfr333-ps1	ENSMUSG00000081287	11	58477351	58478157	0.482267	0.62201
Olfr332	ENSMUSG00000050813	11	58489718	58492499	3.19808	1.92998
Olfr331	ENSMUSG00000058807	11	58501597	58502572	0	0.100088
Olfr330	ENSMUSG00000050818	11	58529036	58529984	1.77846	2.83705
Olfr329-ps	ENSMUSG00000064252	11	58542517	58543474	0.989804	0
Olfr328	ENSMUSG00000057654	11	58551304	58554642	0.639145	0.145495
Olfr224	ENSMUSG00000059279	11	58566396	58570559	1.78331	0
Olfr325	ENSMUSG00000060765	11	58580845	58581826	0.562484	0.865457
Olfr324	ENSMUSG00000056564	11	58597391	58598393	1.72773	1.2657
Olfr323	ENSMUSG00000043880	11	58625072	58626044	1.27439	1.1836
Olfr322	ENSMUSG00000063549	11	58665560	58666544	0.204939	0.622797
Olfr320	ENSMUSG00000100688	11	58683874	58684795	0.216416	0
Olfr319	ENSMUSG00000064044	11	58701702	58702623	1.30055	0.662466
Olfr318	ENSMUSG00000099705	11	58720125	58721046	1.04432	0.213684
Olfr317	ENSMUSG00000060030	11	58732179	58733163	0.4037	0.615214
Olfr316	ENSMUSG00000100419	11	58757666	58758587	0.513085	0.837482
Olfr315	ENSMUSG00000056959	11	58778128	58779058	1.28459	0.355225
Olfr314	ENSMUSG00000059504	11	58786235	58787228	1.04435	0.742519
Olfr313	ENSMUSG00000070438	11	58817009	58817936	0.321848	0.438937
Olfr312	ENSMUSG00000096806	11	58831155	58832082	0.306142	0.208365
Olfr311	ENSMUSG00000094805	11	58841115	58842042	0.207471	0
Olfr222	ENSMUSG00000059610	11	59570781	59571738	1.73482	2.41259
Olfr223	ENSMUSG00000048919	11	59589127	59590087	0.394505	0.303237
Olfr225	ENSMUSG00000044061	11	59612965	59614225	0.441636	0.404788
Olfr20	ENSMUSG00000062128	11	73329740	73355913	0.4015	0.432724
Olfr376	ENSMUSG00000063881	11	73371245	73375704	0.826646	1.98698
Olfr377-ps1	ENSMUSG00000069824	11	73388080	73392214	0.205333	0.223286
Olfr1	ENSMUSG00000069823	11	73395075	73399495	2.08255	2.34725
Olfr75-ps1	ENSMUSG00000086278	11	73405452	73409858	4.43261	6.13434
Olfr378	ENSMUSG00000055971	11	73425036	73428477	1.51965	1.96388
Olfr379-ps1	ENSMUSG00000084387	11	73433290	73434224	0	0.384413
Olfr380	ENSMUSG00000072709	11	73453274	73457458	2.32032	1.54994
Olfr381	ENSMUSG00000072708	11	73485886	73491477	0.821852	0.661855
Olfr382	ENSMUSG00000095312	11	73516258	73517197	0	0.361342
Olfr383-ps1	ENSMUSG00000081961	11	73540418	73541353	0.122464	0
Olfr385	ENSMUSG00000095095	11	73588797	73589736	0.360322	0.853545
Olfr384	ENSMUSG00000060335	11	73602581	73603520	0.243118	0
Olfr387-ps1	ENSMUSG00000061246	11	73660089	73665542	1.15779	1.49417
Olfr388-ps1	ENSMUSG00000080781	11	73724081	73725022	0.239014	0.607484
Olfr389	ENSMUSG00000070383	11	73776386	73780589	1.35987	0.523454
Olfr390	ENSMUSG00000069818	11	73782965	73787875	1.54353	0.791002
Olfr391-ps	ENSMUSG00000070382	11	73798816	73799755	2.26986	0.642743
Olfr392	ENSMUSG00000061984	11	73814141	73816880	3.21964	1.70845
Olfr393	ENSMUSG00000094488	11	73847184	73848123	2.14485	2.31703
Olfr394	ENSMUSG00000056921	11	73887437	73888370	0.645599	0.6602
Olfr395	ENSMUSG00000062186	11	73906551	73907490	0.371913	0.755341
Olfr396-ps1	ENSMUSG00000086011	11	73928006	73928945	0.628067	1.02413
Olfr23	ENSMUSG00000069816	11	73940247	73941225	0.808005	1.10222
Olfr22-ps1	ENSMUSG00000079875	11	73954691	73955628	1.20212	0.781759
Olfr397	ENSMUSG00000057050	11	73964609	73965557	1.41078	0.260857
Olfr398	ENSMUSG00000049041	11	73983661	73990059	0.47118	0
Olfr139	ENSMUSG00000047444	11	74044324	74045272	1.41838	1.44729
Olfr399	ENSMUSG00000043692	11	74050435	74054757	0.438555	2.0547
Olfr400-ps1	ENSMUSG00000081162	11	74104861	74110785	0	0
Olfr401	ENSMUSG00000070380	11	74121290	74122238	0.630354	0.32132
Olfr402	ENSMUSG00000070379	11	74155155	74156103	0.210245	0
Olfr403	ENSMUSG00000070378	11	74195504	74196446	0	0.21379
Olfr43	ENSMUSG00000070377	11	74206272	74207214	0.312078	0.532262
Olfr404-ps1	ENSMUSG00000083188	11	74239530	74240540	0	0.101736
Olfr405-ps1	ENSMUSG00000081864	11	74255220	74266236	0.208347	0.101833
Olfr406	ENSMUSG00000070375	11	74269355	74270444	0.354897	0.27104
Olfr407-ps1	ENSMUSG00000081498	11	74280714	74281732	0	0
Olfr59	ENSMUSG00000070374	11	74283735	74289619	1.21128	1.12234
Olfr408-ps1	ENSMUSG00000082378	11	74298150	74299073	0	0
Olfr409-ps1	ENSMUSG00000083886	11	74317026	74318000	0	0
Olfr410	ENSMUSG00000063116	11	74334281	74335229	1.33085	1.04498
Olfr411	ENSMUSG00000054406	11	74346634	74352621	1.33535	2.28216
Olfr412	ENSMUSG00000058275	11	74364670	74365609	0.309174	0.42164
Olfr462	ENSMUSG00000093839	11	87888958	87889894	0.44704	0.092102
Olfr463	ENSMUSG00000093920	11	87892986	87893922	0.178642	0.367779
Olfr464	ENSMUSG00000060787	11	87913962	87916685	2.32742	1.20204
Olfr1397-ps1	ENSMUSG00000081016	11	108425191	108860615	0	0
Olfr1370	ENSMUSG00000042869	13	21072348	21073299	2.57837	2.43186
Olfr1369-ps1	ENSMUSG00000060404	13	21115693	21116647	0.677969	0.100135
Olfr263	ENSMUSG00000071522	13	21132697	21133784	1.41954	0.604135
Olfr1368	ENSMUSG00000045474	13	21142025	21143081	1.11222	0.40856
Olfr1367	ENSMUSG00000045508	13	21346929	21347880	0.216414	0.441309
Olfr1366	ENSMUSG00000048996	13	21536973	21542775	1.54488	3.07784
Olfr1535	ENSMUSG00000054890	13	21555039	21556020	0.877573	1.10183
Olfr1364	ENSMUSG00000046016	13	21573509	21574454	2.19437	1.3707
Olfr1362	ENSMUSG00000051258	13	21611040	21611967	1.32435	1.15102
Olfr11	ENSMUSG00000036658	13	21638579	21639521	1.10059	1.00942
Olfr1361	ENSMUSG00000049737	13	21658367	21659321	1.38277	1.30817
Olfr1360	ENSMUSG00000102130	13	21674000	21674942	0	0
Olfr1359	ENSMUSG00000101591	13	21703002	21703944	0.189259	0.0968049
Olfr466	ENSMUSG00000049806	13	65152225	65153152	0.117076	0.119281
Olfr720	ENSMUSG00000052417	14	14175094	14176117	4.25641	1.27514
Olfr31	ENSMUSG00000072707	14	14328112	14329066	3.83648	3.18634
Olfr721-ps1	ENSMUSG00000091809	14	14407223	14408198	1.56152	6.47656
Olfr722	ENSMUSG00000048933	14	49894259	49901941	3.03107	1.98372
Olfr723	ENSMUSG00000093825	14	49928562	49929568	1.03878	0.42437
Olfr724	ENSMUSG00000096254	14	49960090	49961096	0.319512	0.217221
Olfr725	ENSMUSG00000068437	14	50034390	50035500	0.556566	0.0945458
Olfr726	ENSMUSG00000060523	14	50083713	50084679	4.20348	0.769768
Olfr727	ENSMUSG00000059488	14	50126552	50127587	7.56399	0.331342
Olfr728	ENSMUSG00000050030	14	50139701	50140637	2.0797	0.894002
Olfr729	ENSMUSG00000049011	14	50147900	50148872	1.74817	0.111799
Olfr730	ENSMUSG00000050431	14	50186261	50187218	1.54752	0.922491
Olfr731	ENSMUSG00000048080	14	50237902	50238883	1.29177	0.95612
Olfr732	ENSMUSG00000091873	14	50281227	50282271	0.309124	0.210508
Olfr733	ENSMUSG00000090874	14	50298336	50299330	1.99684	1.9375
Olfr734	ENSMUSG00000045306	14	50319835	50320868	1.17715	1.10474
Olfr735	ENSMUSG00000046210	14	50345375	50346440	1.05572	0.541664
Olfr736	ENSMUSG00000047716	14	50392757	50393696	1.62738	1.52503
Olfr738	ENSMUSG00000094692	14	50413545	50414481	0.623969	0.509853
Olfr739	ENSMUSG00000057903	14	50424520	50425450	0.733296	0.872561
Olfr740	ENSMUSG00000095917	14	50453053	50453989	0.804283	0.469724
Olfr741	ENSMUSG00000095765	14	50485459	50486395	3.07015	1.44506
Olfr742	ENSMUSG00000068431	14	50515120	50516240	2.24623	0.956378
Olfr743	ENSMUSG00000094285	14	50533413	50534349	1.40559	0.359174
Olfr744	ENSMUSG00000053815	14	50618160	50619265	1.86615	2.91666
Olfr745	ENSMUSG00000050028	14	50642194	50643369	4.68293	4.8161
Olfr746	ENSMUSG00000058188	14	50653238	50654183	0.115553	0.118449
Olfr747	ENSMUSG00000057179	14	50680690	50681645	1.43125	0.485242
Olfr748	ENSMUSG00000060084	14	50710331	50711255	1.05926	0.966515
Olfr749	ENSMUSG00000059069	14	50736218	50744324	0.81724	0.623213
Olfr750	ENSMUSG00000035932	14	51070310	51071442	0.237172	0
Olfr221	ENSMUSG00000044286	14	52035081	52036143	0.494382	1.50736
Olfr1513	ENSMUSG00000095030	14	52349102	52350044	0.411782	0.523672
Olfr1512	ENSMUSG00000094140	14	52372109	52373051	0.699138	1.82752
Olfr1511	ENSMUSG00000063867	14	52389814	52390771	0.637117	1.19278
Olfr1510	ENSMUSG00000063106	14	52409888	52410927	0.406293	1.03577
Olfr1509	ENSMUSG00000035626	14	52450392	52451402	1.63559	0.294596
Olfr1508	ENSMUSG00000057564	14	52462720	52467461	1.92201	0.379909
Olfr1507	ENSMUSG00000059887	14	52489934	52495695	7.01286	1.79122
Olfr49	ENSMUSG00000048153	14	54281895	54282925	1.72625	2.13925
Olfr288	ENSMUSG00000075427	15	98186012	98195542	0.533975	0.0349666
Olfr287	ENSMUSG00000090129	15	98206970	98221056	0.880367	0
Olfr286	ENSMUSG00000059460	15	98226674	98227643	1.997	0.531403
Olfr285	ENSMUSG00000062037	15	98312588	98313548	0.574033	0.392449
Olfr284	ENSMUSG00000051793	15	98340021	98340939	0.237565	0.602343
Olfr283	ENSMUSG00000056184	15	98378095	98379197	0.257003	0.174406
Olfr282	ENSMUSG00000063780	15	98437469	98438397	1.75605	0.953638
Olfr281	ENSMUSG00000032987	15	98456311	98457247	1.84206	1.56469
Olfr279	ENSMUSG00000054036	15	98497473	98498406	0.302844	0.102601
Olfr161	ENSMUSG00000051003	16	3592397	3593339	0.903449	0.346595
Olfr15	ENSMUSG00000059043	16	3838974	3839913	9.94636	11.0189
Olfr19	ENSMUSG00000048101	16	16672997	16674017	4.27285	5.01207
Olfr164	ENSMUSG00000050742	16	19285742	19286837	2.10532	2.78762
Olfr165	ENSMUSG00000050158	16	19407038	19408078	0.345073	0.234408
Olfr166	ENSMUSG00000056822	16	19486792	19487830	4.15841	5.0075
Olfr167	ENSMUSG00000045341	16	19514695	19515634	1.06028	1.19931
Olfr168	ENSMUSG00000061361	16	19529979	19530918	1.7493	1.67394
Olfr169	ENSMUSG00000068535	16	19565939	19566881	2.1218	0.840309
Olfr170	ENSMUSG00000062245	16	19605695	19606703	0.930609	0.950319
Olfr171	ENSMUSG00000060480	16	19624156	19625101	0.56304	0.115025
Olfr172	ENSMUSG00000071510	16	58760151	58761240	0.636749	0.464384
Olfr173	ENSMUSG00000049362	16	58796778	58797942	0.918128	0.785617
Olfr175-ps1	ENSMUSG00000060663	16	58823780	58826761	1.30173	0.476346
Olfr177	ENSMUSG00000063137	16	58872218	58873148	0.638026	1.08818
Olfr178	ENSMUSG00000044029	16	58889258	58890218	0.433844	0.671513
Olfr180	ENSMUSG00000090629	16	58915685	58918486	1.2755	0.855724
Olfr181	ENSMUSG00000090951	16	58925556	58928644	1.21749	1.31811
Olfr183	ENSMUSG00000062105	16	58995403	59000616	1.39537	0.0947541
Olfr186	ENSMUSG00000047960	16	59026922	59027927	0.984287	0.777548
Olfr187	ENSMUSG00000043357	16	59035779	59039749	0.914215	0.517597
Olfr190	ENSMUSG00000064006	16	59074154	59075078	0.49848	0.254393
Olfr191	ENSMUSG00000094539	16	59085551	59086481	0.777406	0.26398
Olfr192	ENSMUSG00000059041	16	59098065	59098990	2.17176	0
Olfr193	ENSMUSG00000060057	16	59109624	59110631	0.327009	0.444155
Olfr194	ENSMUSG00000063020	16	59119147	59120068	0.241966	0.123422
Olfr195	ENSMUSG00000062608	16	59148828	59149823	1.3388	0.0918822
Olfr196	ENSMUSG00000096695	16	59167211	59168141	0.408833	0.414973
Olfr197	ENSMUSG00000061501	16	59185555	59186481	0.754753	0.64315
Olfr198	ENSMUSG00000052537	16	59201465	59202519	0.772702	0.59005
Olfr199	ENSMUSG00000074996	16	59215684	59216615	1.31594	0.732468
Olfr201	ENSMUSG00000074995	16	59268738	59269665	0.596131	0.727984
Olfr202	ENSMUSG00000048810	16	59283571	59284495	2.3411	2.13861
Olfr203	ENSMUSG00000068182	16	59303151	59304075	0.350581	0.477842
Olfr204	ENSMUSG00000095928	16	59314487	59315405	1.59544	0.748963
Olfr205	ENSMUSG00000094422	16	59328589	59329507	1.49933	0.89021
Olfr206	ENSMUSG00000066257	16	59344721	59345726	0.719211	0.524641
Olfr209	ENSMUSG00000095706	16	59361298	59362216	3.41413	2.87858
Olfr55	ENSMUSG00000094891	17	33176415	33177363	1.91763	1.47764
Olfr239	ENSMUSG00000093884	17	33199061	33200009	0.679318	0.0995582
Olfr63	ENSMUSG00000054666	17	33268721	33269676	1.18855	0.727877
Olfr90	ENSMUSG00000056600	17	37085190	37086236	0.551958	0.375819
Olfr91	ENSMUSG00000095377	17	37092933	37093872	0.319011	0.436328
Olfr92	ENSMUSG00000096477	17	37111041	37111980	0.858574	0.109572
Olfr93	ENSMUSG00000091601	17	37151006	37152051	0.19482	0.200212
Olfr753-ps1	ENSMUSG00000090556	17	37169762	37170646	0.559277	0.687274
Olfr94	ENSMUSG00000043827	17	37196706	37198011	0.176627	0.177882
Olfr95	ENSMUSG00000049561	17	37210893	37211867	0.507074	0.382644
Olfr96	ENSMUSG00000064121	17	37225090	37226141	2.17589	1.50122
Olfr97	ENSMUSG00000058802	17	37231413	37232472	0.551482	0.376367
Olfr754-ps1	ENSMUSG00000092340	17	37246960	37263749	0.152745	0
Olfr98	ENSMUSG00000063660	17	37246960	37263749	0.0947675	0.0970212
Olfr755-ps1	ENSMUSG00000092556	17	37276647	37278105	0	0
Olfr99	ENSMUSG00000061972	17	37279500	37280418	1.73246	1.06574
Olfr756-ps1	ENSMUSG00000092524	17	37285141	37286069	0	0
Olfr101	ENSMUSG00000092077	17	37299445	37300484	1.29232	1.20946
Olfr102	ENSMUSG00000091531	17	37313410	37314437	0.323936	0.220884
Olfr103	ENSMUSG00000049618	17	37336288	37339678	0.996551	0.899934
Olfr104-ps	ENSMUSG00000095858	17	37362160	37363087	0.463013	0
Olfr757-ps1	ENSMUSG00000092542	17	37376855	37377224	0	0
Olfr105-ps	ENSMUSG00000094884	17	37382559	37383486	0.453162	0.348694
Olfr758-ps1	ENSMUSG00000092396	17	37387379	37388218	0.124985	0
Olfr106-ps	ENSMUSG00000095603	17	37394583	37395510	0.47424	0.361717
Olfr107	ENSMUSG00000063188	17	37405476	37406509	1.31808	1.55544
Olfr759-ps1	ENSMUSG00000092568	17	37407760	37408481	0	0
Olfr108	ENSMUSG00000059687	17	37445479	37446517	0.18248	0.0934538
Olfr760-ps1	ENSMUSG00000092601	17	37451440	37451997	0	0.226407
Olfr109	ENSMUSG00000029184	17	37466207	37467152	1.34551	1.12435
Olfr110	ENSMUSG00000090894	17	37492467	37499674	1.0225	0.37887
Olfr111	ENSMUSG00000090675	17	37529956	37530997	0.294392	0.499587
Olfr112	ENSMUSG00000051611	17	37563227	37567094	1.41948	1.1962
Olfr113	ENSMUSG00000092292	17	37574453	37575448	0.00184742	0.0044221
Olfr114	ENSMUSG00000062629	17	37589381	37590381	0.305047	0.624214
Olfr115	ENSMUSG00000092413	17	37609784	37627109	2.93418	2.6944
Olfr116	ENSMUSG00000061336	17	37609784	37627109	3.48543	2.80623
Olfr117	ENSMUSG00000095286	17	37659377	37660331	0.977021	0.399541
Olfr118	ENSMUSG00000080990	17	37672024	37672990	0.445961	0.550454
Olfr119	ENSMUSG00000059964	17	37696663	37701818	0.958844	0.561629
Olfr120	ENSMUSG00000063994	17	37725998	37726991	0.532333	1.09409
Olfr121	ENSMUSG00000060017	17	37748865	37753009	0.457894	0.067314
Olfr122	ENSMUSG00000083947	17	37768606	37772789	0.640081	0.873692
Olfr123	ENSMUSG00000045202	17	37795434	37796375	1.48898	0.306715
Olfr124	ENSMUSG00000044985	17	37805068	37806190	3.05069	0.444587
Olfr125	ENSMUSG00000050613	17	37834910	37836028	0.952614	0.970645
Olfr126	ENSMUSG00000061777	17	37850593	37851553	0.299084	0
Olfr127	ENSMUSG00000058114	17	37903521	37904616	0.980649	0.0914055
Olfr128	ENSMUSG00000059030	17	37923515	37924555	0.760468	0.291888
Olfr761	ENSMUSG00000071084	17	37952050	37953022	1.27988	0.403484
Olfr129	ENSMUSG00000081724	17	38054598	38059784	0.603785	0.646737
Olfr130	ENSMUSG00000094878	17	38067172	38068126	0.293822	0
Olfr131	ENSMUSG00000043312	17	38081969	38088693	2.84338	4.54371
Olfr132	ENSMUSG00000067186	17	38130248	38131190	0.915772	0.936693
Olfr133	ENSMUSG00000063240	17	38145392	38149590	2.17623	2.25622
Olfr134	ENSMUSG00000096009	17	38175085	38176024	1.50678	0.550549
Olfr135	ENSMUSG00000057801	17	38208168	38209247	0.545716	0.650727
Olfr138	ENSMUSG00000057443	17	38261066	38275711	2.86607	3.44862
Olfr137	ENSMUSG00000054940	17	38304520	38305460	0.828588	0.120901
Olfr762-ps1	ENSMUSG00000092615	17	38313308	38315021	0	0
Olfr136	ENSMUSG00000096840	17	38335158	38336097	2.50675	2.14653
Olfr1417	ENSMUSG00000048292	19	11828076	11829024	0	0
Olfr1418	ENSMUSG00000060556	19	11854929	11856001	0.174143	0.356586
Olfr1419	ENSMUSG00000067545	19	11870145	11871305	1.64306	1.59085
Olfr1420	ENSMUSG00000060878	19	11895998	11897050	2.03431	1.28387
Olfr1423	ENSMUSG00000067529	19	12035807	12036740	0.511193	1.04799
Olfr1424	ENSMUSG00000067528	19	12058808	12059750	0.520405	0.643229
Olfr1425	ENSMUSG00000067526	19	12073694	12074633	0.100651	0.829485
Olfr1426	ENSMUSG00000044994	19	12087611	12091847	1.05573	1.26511
Olfr1427	ENSMUSG00000067525	19	12098701	12099639	0.923255	1.37201
Olfr1428	ENSMUSG00000067524	19	12108599	12109544	1.9166	3.8298
Olfr76	ENSMUSG00000067522	19	12119652	12120700	0.565784	0.480962
Olfr1431	ENSMUSG00000094133	19	12209567	12210506	0	0
Olfr1432	ENSMUSG00000067520	19	12228623	12229538	5.47125	5.72053
Olfr262	ENSMUSG00000067519	19	12240720	12241659	0	0.527878
Olfr235	ENSMUSG00000060049	19	12268162	12269241	1.9057	1.63278
Olfr1433	ENSMUSG00000095640	19	12279853	12283988	1.0393	0.386417
Olfr1436	ENSMUSG00000067513	19	12298182	12299130	0.35967	0.244975
Olfr1437	ENSMUSG00000096436	19	12321886	12322825	2.94803	2.28766
Olfr1440	ENSMUSG00000046650	19	12394264	12395212	2.97676	2.78896
Olfr1441	ENSMUSG00000050815	19	12422264	12423352	2.789	1.38072
Olfr1442	ENSMUSG00000044441	19	12674178	12675243	1.71342	0.551538
Olfr1443	ENSMUSG00000045030	19	12678165	12683843	0.64882	0.0512204
Olfr1444	ENSMUSG00000046272	19	12861741	12862771	0.48004	0.689862
Olfr1445	ENSMUSG00000045126	19	12883854	12884855	0.199382	0.203329
Olfr1446	ENSMUSG00000057817	19	12889614	12890658	1.96583	1.62705
Olfr1447	ENSMUSG00000060303	19	12900758	12901861	1.59654	1.72373
Olfr1448	ENSMUSG00000048456	19	12919362	12920307	0.670063	0.912884
Olfr1449	ENSMUSG00000049498	19	12934736	12935684	0.765765	0.670171
Olfr1450	ENSMUSG00000062892	19	12953590	12954568	1.93458	1.38792
Olfr1451	ENSMUSG00000046913	19	12998987	12999920	0.837035	0.60935
Olfr1452-ps1	ENSMUSG00000074985	19	13016224	13017149	0.123042	0.124893
Olfr1453	ENSMUSG00000094755	19	13027403	13028327	0.340488	0.348566
Olfr1454	ENSMUSG00000094986	19	13063412	13064336	0.695488	0.355028
Olfr1456-ps1	ENSMUSG00000067482	19	13078820	13079335	0	0
Olfr1457	ENSMUSG00000061637	19	13094692	13095646	1.08468	1.22923
Olfr1458	ENSMUSG00000062844	19	13102378	13103284	0	1.32309
Olfr1459	ENSMUSG00000057503	19	13145642	13146743	0.773262	1.08813
Olfr1461	ENSMUSG00000045883	19	13165015	13165954	0.851523	0.868348
Olfr1462	ENSMUSG00000094721	19	13190668	13191592	0.487844	1.36951
Olfr1463	ENSMUSG00000096365	19	13234251	13235184	1.78275	3.10285
Olfr1465	ENSMUSG00000062199	19	13313359	13314283	0.914236	0.933632
Olfr1466	ENSMUSG00000096485	19	13341759	13342692	0.932847	0.135348
Olfr1467	ENSMUSG00000049015	19	13364629	13365556	0.203865	0.103946
Olfr1469	ENSMUSG00000063777	19	13410570	13411500	0.119515	0.486608
Olfr1471	ENSMUSG00000096320	19	13445013	13445958	0.32304	0.547813
Olfr1472	ENSMUSG00000095189	19	13453570	13454515	0.350475	0.237775
Olfr1474	ENSMUSG00000096273	19	13470971	13471916	0.903763	0.34399
Olfr1475	ENSMUSG00000096708	19	13479251	13480196	0.226366	0
Olfr1477	ENSMUSG00000071629	19	13500545	13503292	1.01159	0.841885
Olfr1480	ENSMUSG00000095484	19	13529674	13530622	0.127937	0.518603
Olfr1484	ENSMUSG00000096289	19	13585305	13586253	1.29807	0.789147
Olfr1487	ENSMUSG00000094846	19	13619163	13620111	0.774972	0.524571
Olfr1489	ENSMUSG00000045678	19	13633112	13634054	0.366489	0.877019
Olfr1490	ENSMUSG00000061387	19	13654445	13655396	0.34176	0.811104
Olfr1491	ENSMUSG00000051156	19	13704828	13705788	2.07546	1.11487
Olfr1494	ENSMUSG00000050865	19	13749107	13750055	1.18202	0.766672
Olfr1495	ENSMUSG00000047207	19	13768306	13769395	0.359181	0.458032
Olfr1496	ENSMUSG00000048356	19	13780547	13781614	0.712772	1.14276
Olfr1497	ENSMUSG00000044040	19	13794664	13795609	0.632187	0.648168
Olfr1499	ENSMUSG00000045395	19	13814606	13815658	0.189984	0.29381
Olfr1500	ENSMUSG00000054526	19	13827434	13828459	0.954215	1.55445
Olfr1501	ENSMUSG00000057270	19	13838223	13839171	1.59997	2.20211
Olfr1502	ENSMUSG00000056858	19	13861794	13862745	0.354565	0.12072
Olfr1503-ps1	ENSMUSG00000058078	19	13877456	13878253	0	0
Olfr1504	ENSMUSG00000059105	19	13887220	13888305	0.357192	0
Olfr1505	ENSMUSG00000062314	19	13918941	13920044	0.364338	0.748299
Olfr1320	ENSMUSG00000071764	X	49683503	49684463	0.928181	0.526656
Olfr1321	ENSMUSG00000067971	X	49726972	49727932	7.76046	5.63695
Olfr1322	ENSMUSG00000056281	X	49885468	49886401	1.23742	0.631883
Olfr1323	ENSMUSG00000050504	X	50009305	50010235	0.117644	0
Olfr1324	ENSMUSG00000048173	X	50425495	50426494	1.11013	0.206423
Olfr1326-ps1	ENSMUSG00000043715	X	74570638	74571574	1.24927	0.840222
Olfr1325	ENSMUSG00000051706	X	74594327	74595275	2.07432	3.56728
Olfr1327-ps1	ENSMUSG00000082427	X	74762012	74762879	0	0
