# Supplementary material for: Bcl11b controls odorant receptor class choice in mice
Source: Commun Biol. 2019 Aug 7;2:296. doi: 10.1038/s42003-019-0536-x (PMC6685970; doi:10.1038/s42003-019-0536-x)
Supplement: Supplementary file 6 — Supplementary Data 4 [file 42003_2019_536_MOESM6_ESM.xlsx]

## Sheet: Sheet1
Supplementary Data 4. List of critical materials (Primary antibodies)
Antibody name	Host	Clonality	Source	Catalog number	Antibody ID	Dilution for use	Applications	Antigen retrieval	Detection
Active caspase-3	Rabbit	Monoclonal (clone C92-605)	BD Bioscience	559565	AB_397274	1/500	IHC	HistoVTone at 70℃ for 10 min	AF-conjugated 2nd antibody
						1/500	IHC	HistoVTone at 70℃ for 30 min	Biotin-conjugated 2nd antibody > ABC Elite kit > DAB
Bcl11b-C terminal	Rabbit	Polyclonal	Wakabayashi et al., 2003	N/A	N/A	1/200	IHC and ISH	-	Biotin-conjugated 2nd antibody > SA-AF dye
						1/7000 (TSA system)	IHC and ISH	-	TSA-biotin amplification > SA-AF dye
Bcl11b	Rat	Monoclonal (clone 25B6)	Abcam	ab18465	AB_2064130	1/1000	IHC	Dako TRS at 80 ℃ for 30 min	AF-conjugated 2nd antibody
						1/10000	IHC and ISH	HistoVTone at 58℃ for 60 min	TSA-biotin amplification > SA-AF dye
β-III tubulin	Mouse	Monoclonal (clone TUJ1)	Covance	MMS-435P	AB_2313773	1/5000	IHC	HistoVTone at 70℃ for 30 min	AF-conjugated 2nd antibody
β-galactosidase	Goat	Polyclonal	Cappel	56031	N/A	1/30000	IHC	-	TSA-biotin amplification > SA-AF dye
						1/5000	IHC	HistoVTone at 70℃ for 30 min	AF-conjugated 2nd antibody
						1/20000	IHC	HistoVTone at 70℃ for 30 min	Biotin-conjugated 2nd antibody > ABC Elite kit > DAB
						1/1000	IHC	-	AF-conjugated 2nd antibody
Cre	Rabbit	Polyclonal	Merck Millipore	69050	AB_10806983	1/1000	IHC	HistoVTone at 70℃ for 30 min	AF-conjugated 2nd antibody
						1/10000	IHC and ISH	-	TSA-biotin amplification > SA-AF dye
						1/2000	IHC	Dako TRS at 80 ℃ for 30 min	AF-conjugated 2nd antibody
						1/2000	IHC	Dako TRS at 80 ℃ for 30 min	Biotin-conjugated 2nd antibody > ABC Elite kit > DAB
Digoxigenin (AP conjugate)	Sheep	Polyclonal	Roche	11093274910	AB_514497	1/1000	IHC and ISH	-	NBT/BCIP or HNPP/FastRed
Dinitrophenyl (HRP conjugate)	Rat	Polyclonal	PerkinElmer	FP1129	AB_2629439	1/1000	ISH	-	TSAplus DNP amplification > Anti-DNP-KLH > AF-conjugated 2nd antibody
Dinitrophenyl-KLH	Rabbit	Polyclonal	Thermo Fisher Scientific	A-6430	AB_221552	1/300
EGR1	Rabbit	Polyclonal	Santa Cruz Biotechnology	SC-189	AB_2231020	1/1000	IHC	-	Biotin-conjugated 2nd antibody > ABC Elite kit > DAB
GABA	Guinea pig	Polyclonal	Merck Millipore	AB175	AB_91011	1/1000	IHC	-	AF-conjugated 2nd antibody
GFP	Rabbit	Polyclonal	Medical and Biological Laboratories	598	AB_591819	1/2000	IHC	Dako TRS at 80 ℃ for 30 min	Biotin-conjugated 2nd antibody > ABC Elite kit > DAB
						1/2000	IHC	HistoVTone at 70℃ for 30 min	AF-conjugated 2nd antibody
GFP	Rat	Monoclonal (clone GF090R)	Nacalai tesque	04404-84	AB_10013361	1/1000	IHC	-	AF-conjugated 2nd antibody
						1/1000	IHC	HistoVTone at 70℃ for 30 min	AF-conjugated 2nd antibody
						1/2000	IHC	Dako TRS at 80 ℃ for 30 min	Biotin-conjugated 2nd antibody > ABC Elite kit > DAB
NCAM1	Mouse	Monoclonal (clone NCAM-0B11)	Sigma-Aldrich	C9672	AB_1079450	1/500	IHC	HistoVTone at 70℃ for 30 min	AF-conjugated 2nd antibody
NeuroD1	Goat	Polyclonal	Santa Cruz Biotechnology	SC-1084	AB_630922	1/500	IHC	HistoVTone at 70℃ for 30 min	AF-conjugated 2nd antibody
NQO1	Goat	Polyclonal	Abcam	ab2346	AB_302995	1/500	IHC	-	AF-conjugated 2nd antibody
OCAM	Rabbit	Polyclonal	Yoshihara et al., 1997	N/A	N/A	1/2000	IHC	HistoVTone at 70℃ for 30 min	Biotin-conjugated 2nd antibody > ABC Elite kit > DAB
OMP	Goat	Polyclonal	Wako	544-10001	AB_2315007	1/5000	IHC	HistoVTone at 70℃ for 30 min	AF-conjugated 2nd antibody
Protocadherin 21	Rabbit	Polyclonal	Kaneko-Goto et al., 2008	N/A	N/A	1/2000	IHC	Depend on another antibodies	AF or CF or Cy3-conjugated 2nd antibody
Reelin	Mouse	Monoclonal (clone CR-50)	Provided by Dr. M Ogawa	N/A	AB_2315261	1/50	IHC	-	AF-conjugated 2nd antibody
RFP	Rabbit	Polyclonal	Medical and Biological Laboratories	PM005	AB_591279	1/2000	IHC	HistoVTone at 70℃ for 30 min	AF-conjugated 2nd antibody
						1/2000	IHC	Dako TRS at 80 ℃ for 30 min	Biotin-conjugated 2nd antibody > ABC Elite kit > DAB
Tbx21	Rabbit	Polyclonal	Yoshihara et al., 2005	N/A	N/A	1/5000	IHC	-	AF or Cy3-conjugated 2nd antibody
Tbx21	Guinea pig	Polyclonal	Yoshihara et al., 2005	N/A	N/A	1/1000	IHC	HistoVTone at 70℃ for 10 min	AF-conjugated 2nd antibody
Other
DBA lectin (biotin conjugate)	-	-	SIGMA	L6533	N/A	1/500	IHC	-	SA-AF dye
